# Supplementary material for: The miRNA–immune axis in bladder cancer: systematic evidence for a new era of immunotherapy precision
Source: Front Immunol. 2025 Sep 19;16:1639334. doi: 10.3389/fimmu.2025.1639334 (PMC12491296; doi:10.3389/fimmu.2025.1639334)
Supplement: Supplementary file 1 [file Table1.xlsx]

## Sheet: studies
Supplementary Table 1. Detailed presentation of the included studies and their results. NMIBC: non muscle-invasive bladder cancer; MIBC: Muscle-invasive bladder Cancer, TMB-tumour mutation burden, TME-tumour microenvironment
Author, year	doi	level of evidence	studied miRNA	target/effector	Signaling Network/Pathway	Effect on immunity; Major outcome	level in tumor	miRNA impact on progression	miRNA impact on survival	other clinical correlations	Treatment
Ahanidi, 2022	10.3389/fonc.2021.795242/full	70 NMIBC patients (cohort)	miR-100-5p; miR-138-5p	TERT	TERT/PD-L1/L2	miRs 100-5p and 138-5p expression strongly inverse correlated with TERT, PD-L1, and PD-L2 expression, but not PD1.	downregulated				transurethral resection
Awadalla, 2022	10.1016/j.clgc.2021.12.001	BCG responders N = 46 BCG non–responders N = 54	miR-21; miR-31; let-7a; miR-199a	STAG2, NCOR1, ARID1A, UTX		miR-31, let-7a were lower in BCG non-responders. miR-199a, miR-21 were up-regulated in BCG non-responders. miR-21, STAG2, NCOR1 were independent predictors of disease progression and BCG-non response. Lower miR-31 and ARID1A were independent predictors of disease recurrence and progression.		higher expression of NCOR1, STAG2, miR199a and miR21 were associated with lower PFS. Where lower expression of ARID1A, miR31 and let7a were associated with lower PFS. In multivariate analysis, recurrent disease and higher expression of NCOR1, STAG2 genes and miR-21 were the independent factors associated with lower PFS (P values = .003, .01, .01 and .03, respectively). Whereas, lower expression o…		Larger tumor size was associated with higher miR-199a and lower let-7a	BCG
Bitting, 2024	10.1158/2767-9764.CRC-23-0436	27 patients	miR-20; miR-125; miR-223; miR-21; miR-118			lower levels of miR-20 miR-21 miR-181 were associated with higher levels of CD4 INFg T lymphocytes. Responders had lower levels of miR-20 miR-21 miR-181					paclitaxel + pembrolizumab
Boubaker, 2020	10.3233/CBM-190483	90 patients: 67 NMIBC, 23 MIBC	let-7c; let-7g			no association with Neutrophil to lymphocyte ratio	upregulated			let-7g was higher in MIBC than in NMIBC. No association with TNM stage and pathological grade.	transurethral resection
Cai, 2025	10.1186/s12885-025-13672-5	107 NMIBC patients	miR-490-5p; miR-204-3p	CX3CL1, PIK3CA	TNF signalling	TNF signalling; Th17 cell differentiation. miR-490-5p was higher in T1-stage. Low expression of miR-490-3p and miR-204-3p were found in the recurrent tumors.	upregulated/ downregulated
Fan, 2022	10.1186/s12894-022-01103-7	GEO; cell lines	miR-383	CDH1		High CDH1 expression was negatively correlated with immune cell infiltration (pDCs, Treg, T cells, macrophages, neutrophils, DCs, NK cells). EPCAM was positively correlated with CDH1 (regulated by miR-383).
Fu, 2021	10.21037/tau-20-1250	TCGA, 411 BC tissues	miR-29c-3p; miR-374b-5p	ELN; DSC2; TTLL7		miR-29c-3p and M0 macrophages. Significant correlations between TTLL7 and resting mast cells, DSC2 and resting mastcells, ELN and resting mast cells, and hsa-miR-29c-3p and M0 macrophages.					35 patients had received prior intravesical immunotherapy with Bacille Calmette-Guerin (BCG), and 12 had received neoadjuvant chemotherapy (NAC) after tumor acquisition
Huang, 2023	10.2174/0113816128254621231017062923	TCGA, cell lines	miR-628-5p		Focal adhesion, ECM-receptor interaction, PI3K-Akt signaling pathway, MAPK signaling pathway	miR-628-5p expression was significantly correlated with immune infiltration	upregulated	High expression of miR-628-5p was observed to be associated with progress free survival (HR: 1.57; 95% CI: 1.17-2.11; p = 0.003)	high miR-628-5p = poor OS		35 patients had received prior intravesical immunotherapy with Bacille Calmette-Guerin (BCG), and 12 had received neoadjuvant chemotherapy (NAC) after tumor acquisition
Huyan, 2022	10.3390/ijms232315177	cell lines	miR-221-5p; miR-186-5p	DAP10 (miR-185); CD96; PRF1 (miR-221)		dysfunction and increased apoptosis of NK cells. miR-221-5p and miR-186-5p (exosomes) affect NK cell function by interfering with the stability of DAP10, CD96, and perforin mRNA.
Jiang 2021	10.1186/s12964-021-00768-1	mouse model	miR-1231-5p; miR-92b-3p		PTEKT/STAT3/6	miR-1231-5p and miR-92b-3p inhibit PTEN expression and activate PI3K/AKT-STAT3/6 pathway to induce BMDM M2 diferentiation to immunosuppressive phenotype
Jiang, 2020	10.3389/fgene.2020.605767	TCGA	miR-29c-3p; miR-20a-5p	ELN, DSC2, Thf		miR-29c-3p negative correlation with neutrophils and T cells follicular helper; miR-20a-5p positive correlation with T cells follicular helper. ELN was negatively correlated with Tfh infiltration, DSC2 was positively correlated with neutrophils infiltration.					35 patients had received prior intravesical immunotherapy with Bacille Calmette-Guerin (BCG), and 12 had received neoadjuvant chemotherapy (NAC) after tumor acquisition
Jiang, 2020	10.1002/cam4.2942	TCGA-BLCA, IMvigor210, GSE13507, GSE32894	miR-142; miR-223; miR-7702; miR-4772; miR-155; miR-150; miR-187; miR-429; miR-200a; miR-551b; miR-200b			mir142, mir223, mir7702, mir4772, mir155, and mir150 were the highest in the high-infiltration group; mir187, mir429, mir200a, mir551b, and mir200b were lowest in high-infiltrating group.					ICI
Kuo, 2024	10.7150/jca.97537	189 patients tissue array, TCGA, cell lines	miR-383-5p	SUSD2	miR-383-5p/SUSD2	high SUSD2 was associated with macrophage infiltration and M2 polarization; diminished IL-2 signaling activation of CD8+ T cells and reduced their antitumor efficacy.	upregulated				35 patients had received prior intravesical immunotherapy with Bacille Calmette-Guerin (BCG), and 12 had received neoadjuvant chemotherapy (NAC) after tumor acquisition
Li, 2024	10.1186/s12885-024-12061-8	100 patients	miR-4786	Siglec-15	BACH1-IT2/miR-4786/Siglec-15	Singlec-15 inhibited both IL-2 and TNF-α. Favored immune evasion. miR-4786 antagonizes BACH1-IT2 immune suppressive efects					no prior therapy
Liu, 2022	10.1038/s41417-022-00506-w	mouse model	miR-200a-3p	reduces PD-L1	ADAR2/circ_0001005/miR-200a-3p/PD-L1	low miR-200a-3p increased PD-L1 expression, consequently impacting NK cell killing efficacy, resulting in immunosuppression.
Liu, 2024	10.1016/j.heliyon.2024.e29344	38 patients	miR-107	downregulates BDNF	has_circ_0000211/AC108488.1/LINC00163/hsa-miR-107/BDNF	BDNF positively correlated with M2 macrophages (CD206+) and inversely correlated with M1 macrophages (CD86+), which indicates that BDNF might drive an immunosuppressive TME by modulating M2 macrophage polarization.	low expressed		high miR-107 = better OS		Cistectomy no NACT
Ke, 2021	10.1155/2021/7608178	cell lines	miR-3666	downregulated SMAD	ZNF652/circRHOT1/miR-3666/SMAD5	miR-3666 overexpression Inhibits susceptibility to NK Cells.	low expressed
Lu, 2021	10.1007/s13167-021-00259-w	408 patients TCGA	miR-324; miR-191; miR-25; miR-93			associated with cellular immune response (activation and chemotaxis of immune cells, such as neutrophil chemotaxis, monocyte chemotaxis, lymphocyte chemotaxis, and cellular response to interferon-gamma and interleukin-1); cell adhesion					35 patients had received prior intravesical immunotherapy with Bacille Calmette-Guerin (BCG), and 12 had received neoadjuvant chemotherapy (NAC) after tumor acquisition
Lyu, 2022	10.3389/fonc.2022.1016542	TCGA, GEO, GTEx, 151 samples	miR-34a-5p	MAP1A	MAP1A/miR-34a-5p/LINC0667/circ_MYLK/circ_MAP1B	positive correlations with MAP1A occurred for genes in B cells (CD19, CD79A), CD8+ T cells (CD8A, CD8B), CD4+ T cells (CD4), M1 macrophages (NOS2, PTGS2), M2 macrophages (CD163, VSIG4, MS4A4A), neutrophils (ITGAM, CCR7), and DCs (HLA-DPB1, HLA-DQB1, HLA-DAR, HLA-DPA1, CD1C, NRP1, ITGAX)			low miR-34a-5p = worse OS
Martínez, 2017	10.1158/1078-0432.CCR-17-1004	cell lines, 68 patients	miR-21	decrease BMPR2		polarization of M2 like macrophages	upregulated
Mei, 2024	10.58567/ci03020002	TCGA , 413 patients	miR-25; miR-548an	LAMC1 ,GSN pt mi548 ,SMAD7, TEF, IL6ST, BTG2, NFIX, MOAP1, DUSP5, NFIC, ACTC1, PIPI5K1C pt mi25		Neutrophils were more evident in the high-risk groups. T cells regulatory increased in the low-risk group. Immune cell functions (except type II IFN response) were more significant in the high-risk group.	upregulated				35 patients had received prior intravesical immunotherapy with Bacille Calmette-Guerin (BCG), and 12 had received neoadjuvant chemotherapy (NAC) after tumor acquisition
Rao, 2022	10.3389/fgene.2022.892535	TCGA, 414 BC GEO	miR-101-3p; miR-124-3p; miR-409-5p; miR-515-5p; miR-506-3p; miR-653-5p; miR-1252-5p	DLGAP5	NEAT1/MALAT1/XIST/PKD/mir-101-3p/DLGAP5	DLGAP5 had positive correlation with Th2 cells and negative correlation with NK CD56+	downregulated		low miR-101-3p = worse OS;		35 patients had received prior intravesical immunotherapy with Bacille Calmette-Guerin (BCG), and 12 had received neoadjuvant chemotherapy (NAC) after tumor acquisition
Shi, 2024	10.1186/s12943-024-01968-2	cell lines (18 BC tissue samples)	miR-320a; miR-301b-3p	JAK2 - miR-320a, CREB1 - miR-301b-3p	circRNA_0013936/miR-320a/JAK2/FATP2; circRNA_0013936/miR-301b-3p/CREB1/RIPK3	promoted the production of immunosuppressive cytokines from PMN-MDSCs; BCa-derived exosomes significantly inhibited the production of IFN-γ and the proliferation function of CD8+ T cells				FATP2 in stages III and IV was higher than that in stages I and II. RIPK3 in stages III and IV was lower than that in stages I and II.
Song, 2022	10.3389/fcell.2021.809620	TCGA-BLCA (404 BC samples + 18 adjacent normal tissue samples => 18 paired samples) + cell lines	miR-124-3p; miR-26b-5p; miR-192-5p	hsa-miR-124-3p- CAV1, COL6A2, CSPG4; hsa-miR-26b-5p and hsa-miR-192-5p -CAV1 and PCOLCE		enriched in pathways of immune response and immune cells including the B cell receptor signaling pathway, NK cell-mediated cytotoxicity and T cell receptor signaling pathway			high miR-124-3p; hsa-miR-192-5p = better prognosis	CAV1, COL6A2, FABP4, FBLN1, PCOLCE, and CSPG4 are hub genes in GEM-resistant MIBC. They could serve as potential prognostic predictors and immunotherapy targets for MIBC.	35 patients had received prior intravesical immunotherapy with Bacille Calmette-Guerin (BCG), and 12 had received neoadjuvant chemotherapy (NAC) after tumor acquisition
Stempor, 2021	10.3390/ijms22052553	TCGA	miR-30d; miR-4778; miR-1306; miR-4756; miR-1287; miR-96; miR-3200; miR-187; miR-93; miR-423; miR-219a-1; miR-98; miR-182; miR-1307; miR-744; miR-301b; miR-940; miR-151a; miR-3193; miR-183; miR-191; miR-141; miR-7706; miR-200c; miR-429; miR-200b; miR-200a; miR-155; miR-146b; miR-142; miR-146a; miR-29a; miR-150; miR-4772; miR-5586; miR-223; miR-7702; miR-199b; miR-100; miR-199a-2; miR-511; miR-125b…	CD112, CD137L, CD200, CD276, CD277, CD40, CD48, CD70, CD80, CD86, GITRL, HHLA2, HVEM, ICOSLG, LGALS9, OX40L, PD-L1, PD-L2, PVR, VISTA; VTCN1	PI3K-AKT; mTOR; p53; IKKβ/NF-κB; VEGF/PI3K/AKT	27 microRNAs hits with opposite expression profiles to genes involved in immune response in bladder cancer, and 24 microRNAs hits with similar expression profiles					35 patients had received prior intravesical immunotherapy with Bacille Calmette-Guerin (BCG), and 12 had received neoadjuvant chemotherapy (NAC) after tumor acquisition
Wang, 2023	10.3389/fimmu.2023.1289198	TCGA (406 BC samples + 19 healthy samples) + GEO-GSE13507 (165 BC samples + 9 healthy samples) + cell lines (56 BC samples from which 32 paired)	miR-125a-5p	downregulate PRPF19	MHC	PRPF19 positive correlation with mast cells and negative correlation with stroma score, T cell CD4, T cell CD8. PRPF19 exhibited predominant distribution in CD4 Tconv, CD8T, and NK cells (association with invading immune cells)	upregulated				35 patients had received prior intravesical immunotherapy with Bacille Calmette-Guerin (BCG), and 12 had received neoadjuvant chemotherapy (NAC) after tumor acquisition
Wu, 2022	10.3389/fonc.2021.744937	cell lines (normal human primary bladder epithelial BdEC sample + human bladder transition cell carcinoma sample)	miR-590	MED10	hsa-miR-590-5p/MED10	high miR-590 was correlated with suppressed CD8+ T cell infiltration level, and positively correlated with Treg infiltration. MED10 is a biomarker of local recurrence.	downregulated		high miR-590 = worse OS	aberrantly expressed MED10 expression is associated with metastatic and recurrent disease, disease progression, immune suppression, and therapy failure.
Xiong, 2022	10.3389/fimmu.2022.836939	155 patients TCGA	miR-27a-3p	FASN	AC107027.3/miR-27A-3p/FASN	FASN inversely correlates with CD274. FASN was associated with the immune microenvironment, immune-cell infiltration, and immune function in BC, and its CNV affected infiltration by CD4+ T cells, neutrophils, and dendritic cells. Patients with low FASN levels responded better to anti-PD-1 and CTLA4 treatments.			high miR-27a-3p = worse OS
Yang, 2022	10.1016/j.ymthe.2022.01.022	cell lines + patient samples (90 paired samples of BC tissue)+ soricei	miR-141-3p; miR-200a-3p	circTRPS1	circTRPS1/miR141-3p/GLS1	CD8+ T cell exhaustion leading to BCa progression. miR-141-3p inhibition promoted proliferation and invasion.	upregulated			miR-141-3p acts as a tumor suppressor in various human cells, and it also correlates with the prognosis of BCa.
Ying, 2025	10.1016/j.bbadis.2024.167627	cell lines mouse model TCGA	miR-184	downregulation AKR1C3;	IRF2-CXCL10	promotes tumor growth in vivo through TIL-induced immunosuppression. miR-184 promotes T cell exhaustion. CXCL10 inhibits tumors by promoting CD8+ T cell infiltration.	upregulated			bladder cancer-derived exosomes deliver miR-184, promoting bladder cancer proliferation by targeting AKR1C3, which hinted a new orientation for bladder cancer treatment. High expression levels of miR-184 in exosomes could be indicative of an immunosuppressive TME, which is associated with poor clinical outcomes and resistance to conventional therapies. The presence of exosomal miR-184 could serve…	35 patients had received prior intravesical immunotherapy with Bacille Calmette-Guerin (BCG), and 12 had received neoadjuvant chemotherapy (NAC) after tumor acquisition
Yuan, 2024	10.1016/j.clgc.2024.01.012	urine (5 NMIBC samples + 5 healthy samples) + validation sets: [primary MBIC before RC (25 paired tissue samples + 4 urine paired samples)]	miR-17-5p	ARID4B		high expression of miR-17-5p was negatively related to NK cell infiltration, enhanced cell proliferation, migration, and invasion. Increase in miR-17-5p expression was linked to aggressive BCa pathology. miR-17-5p Promotes Tumorigenesis in Vivo.	upregulated			miR-17-5p contributes to BCa progression by targeting ARID4B and modulating the immune response, indicating that miR-17-5p could be a potential therapeutic target for treating BCa.	no prior treatment
Zhang, 2019	10.1016/j.gene.2019.04.039	cell lines (paired: 15 NMIBC tumor samples + 15 MBIC tumor samples) + 108 patients with BC + background paracarcinoma tissue > 2cm from cancerous cells (30 samples)	miR-30a	NF-κB	miR-30a/NF-κB/Snail	increased miR-30a level was strongly associated with decreased number of CD133+. TAM promoted metastatic potential via promoting EMT through the increase of miR-30a.	downregulated			by inhibiting NF-κB, it was feasible to target both bladder cancer cells and the TAMs (tumor microenvironment).	BAY11-7082
Zhang, 2021	10.3389/fgene.2021.551605	TCGA-BLCA cohort (n = 400)	let-7c; miR-99a; miR-125b-2; miR-200c	HTRA1, ANXA1, EMP1, FLNC	RTK-RAS, NOTCH, WNT, Hippo, PI3K	TME score-high group had significantly higher proportions of activated dendritic cells, monocytes, T cells follicular helper, and regulatory T cells. TME score-high had a good prognosis and a good response to ICIs.			high let-7c; miR-99a; miR-125b-2; low miR-200c = worse OS	TMEscore of samples with MSI-H was significantly higher than samples with MSI-L/MSS inferring that both TMEscore-high and MSI-H were associated with good response to ICIs.	35 patients had received prior intravesical immunotherapy with Bacille Calmette-Guerin (BCG), and 12 had received neoadjuvant chemotherapy (NAC) after tumor acquisition
Zhang, 2024	10.7717/peerj.18530	TCGA (418 tumor samples, 19 non-tumor samples, RNA-seq data of miRNA) + GEO (256 samples)	miR-125b-2-3p; miR-145-3p; miR-409-3p; miR-625-3p			CD8+ T cells and CD4+ T cells were negatively correlated with the risk score; Treg cells, CD4+ memory T cells, mast cells and M0 macrophages were positively associated with the risk score. let-7c-5p positive correlation with Mast cells resting; B cells naive. Negative correlation with Mast cells activated. miR-125b-2-3p negative correlation with Mast cells activated. miR-145-3p positive correlati…	upregulated		low miR-625-3p; high let-7c-5p miR-125b-2-3p miR-145-3p miR-409-3p miR-548a-5p miR-625-3p miR-5682 miR-634 = worse OS.	patients in the high-risk group may exhibit a more restricted response to ICI therapy for the TME of immunosuppressive phenotype.	gemcitabine, 5-fluorouracil, methotrexate, mitomycin, doxorubicin, and axitinib.
Zhao, 2021	10.1007/s12094-021-02569-x	PBMC from BC patients; mouse model	miR-30c; miR-135a; miR-27a	Cbl-b		down-regulation of miRNA promotes Cbl-b expression and deactivates T cells in vitro Cbl-b overexpression is involved in the occurrence of immune escape	downregulated			The expression levels of miRNAs were uniformly down-regulated under hypoxia treatment.
Zheng, 2023	10.1002/advs.202303473	3603 bladder cancer cases and 4986 cancer-free controls; cell lines; mouse model	miR-328-3p	USP18	BCCE4/miR-328-3p	upregulation of miR-328-3p decreases PD-L1	downregulated			USP18 down-regulation caused by BCCE4[A] could decrease the protein stability of PD-L1, attenuate the PD-L1/PD-1 interaction and sensitizebladder cancer cells to T-cell-mediated killing. Moreover, bladder cancer cells with BCCE4 overexpression might exhibit a better response to anti-PD-L1 treatment in vitro;
Zhu, 2019	10.3390/cancers11030349	cell culture	miR-145	ATG7	ATG7/FOXO3A/miR-145/PD-L1	ATG7 overexpression elevates PD-L1. PD-L1 was a critical downstream mediator for ATG7 overexpression inducing stem-like property, invasion, and anchorage-independent growth	downregulated			PD-L1 is defined to form a positive feedback loop to further enhance ATG70s oncogenic role in human BC stem-like property, invasion, and tumorigenesis.

## Sheet: census
Supplementary Table 2. Classification of the miRNAs associated with bladder cancer immune microenvironment in oncomiRNAs (O) and tumor suppressor miRNAs (TS). The relationship with the Hallmarks of Cancer are shown. Data integrated from Suszynska et al. doi:10.1093/nar/gkae017. UP: upregulated; DN: downregulated.
miRNA	mir-155	mir-182	mir-183	mir-20a	mir-21	mir-25	mir-93	mir-96	mir-17	mir-100	mir-138	mir-145	mir-204	mir-99a	let-7c	mir-101	mir-125a	mir-29c	mir-30a	mir-30c
Associated with Hallmark \ CMC class	O	O	O	O	O	O	O	O	O	TS	TS	TS	TS	TS	TS	TS	TS	TS	TS	TS
Immune invasion, upregulated	UP		DN	DN	UP		DN	DN	UP/DN						UP/DN	UP			UP/DN
Inflammatory response, MSigDB	UP			DN	UP	DN	DN	DN	DN						UP/DN				UP
TNF-alpha signalling via NF-kB, MSigDB	UP		DN	DN	UP	DN	DN		DN						UP/DN				UP
IL2-STAT5 signalling, MSigDB	UP			DN	UP		DN	DN	DN						UP	UP			UP	DN
IL6-JAK-STAT3 signalling, MSigDB	UP		DN	DN	UP	DN	DN	DN	DN						UP/DN	DN			UP
Invasiveness				DN	UP	DN			DN	UP		UP			UP
DNA repair, MSigDB				UP/DN	UP/DN	UP	UP	UP	UP/DN	DN					UP/DN				UP/DN
p53 Pathway, MSigDB				UP/DN	UP	DN	DN		UP/DN	DN					UP/DN	DN			UP
G2M checkpoint, MSigDB	UP	DN		UP/DN	UP	UP	UP		UP					DN	DN	DN	DN	DN	DN	DN
Angiogenesis, upregulated				UP/DN	UP/DN	UP/DN	DN	DN	UP/DN	DN				DN	UP/DN				UP
Angiogenesis, MSigDB				UP/DN	UP	DN	DN	DN	UP/DN					DN	UP/DN	DN		DN	UP/DN
Angiogenesis 2				DN	DN	DN	DN	DN	DN			UP			UP
Apoptosis, MSigDB	UP			DN	UP	DN	DN	DN	DN	UP					UP/DN				UP
Apoptosis 2				UP/DN	UP/DN	UP	UP		UP/DN						UP/DN	DN			DN	DN
Epithelial mesenchymal transition, MSigDB				DN	UP	DN	DN	DN	DN	UP		UP			UP/DN	DN		DN	DN
Hypoxia 1, MSigDB				DN	UP	DN	DN	DN	DN	UP				DN	UP/DN			DN	UP
Hypoxia 2			UP	UP/DN	UP	DN	UP		UP/DN					DN		DN	DN	DN	DN	DN
KRAS signalling, up, MSigDB	UP			DN	UP	DN	DN	DN	DN						UP				UP	UP
Oxidative phosphorylation, MSigDB				DN	DN	UP	DN	UP	UP/DN	DN					UP/DN	DN		UP	DN	DN
PI3K-AKT-mTor signalling, MSigDB	UP			UP/DN	UP/DN	UP/DN	UP		UP/DN					UP/DN	UP/DN	DN			UP/DN	DN
Proliferation, upregulated				UP	UP	UP	UP		UP					DN	DN	DN	DN		DN	DN
ROS Pathway, MSigDB				UP/DN	UP	DN	DN	UP	UP/DN					DN	UP/DN	DN		UP	DN	DN
TGF-beta signalling, MSigDB				UP/DN	UP	DN	DN		UP/DN	UP					UP/DN			DN	UP/DN
Xenobiotic metabolism, MSigDB				DN	UP	DN	DN		DN	UP					UP				UP	UP

## Sheet: correlations
Supplelemtary Table 3. Correlations between miRNAs and different immune cells within TCGA-BLCA tumors.
miR	Cell	R	adjusted p-value	targets_immuneGene	onco
mir-141	Cancer.associated.fibroblast_MCPCOUNTER	-0.733	0
mir-200c	Cancer.associated.fibroblast_MCPCOUNTER	-0.709	0
mir-200b	Myeloid.dendritic.cell_TIMER	-0.685	0
mir-429	Myeloid.dendritic.cell_TIMER	-0.675	0
mir-200a	Myeloid.dendritic.cell_TIMER	-0.671	0
mir-141	Cancer.associated.fibroblast_EPIC	-0.629	0
mir-200a	Cancer.associated.fibroblast_MCPCOUNTER	-0.624	0
mir-429	Neutrophil_TIMER	-0.608	0
mir-200b	Neutrophil_TIMER	-0.606	0
mir-200c	Cancer.associated.fibroblast_EPIC	-0.606	0
mir-429	Monocyte_MCPCOUNTER	-0.595	0
mir-429	Macrophage.Monocyte_MCPCOUNTER	-0.595	0
mir-200a	Myeloid.dendritic.cell.activated_XCELL	-0.594	1.02245e-38
mir-200b	Monocyte_MCPCOUNTER	-0.593	0
mir-200b	Macrophage.Monocyte_MCPCOUNTER	-0.593	0
mir-191	Cancer.associated.fibroblast_MCPCOUNTER	-0.592	0
mir-200b	Myeloid.dendritic.cell.activated_XCELL	-0.591	3.14654e-38
mir-200c	microenvironment.score_XCELL	-0.59	0
mir-200b	Cancer.associated.fibroblast_MCPCOUNTER	-0.589	0
mir-200a	Neutrophil_TIMER	-0.582	0
mir-200a	Monocyte_XCELL	-0.577	4.86206e-36
mir-200a	Monocyte_MCPCOUNTER	-0.575	0
mir-200a	Macrophage.Monocyte_MCPCOUNTER	-0.575	0
mir-141	Cancer.associated.fibroblast_XCELL	-0.572	3.31303e-35
mir-200c	Myeloid.dendritic.cell_TIMER	-0.571	0
mir-200a	microenvironment.score_XCELL	-0.571	0
mir-429	Myeloid.dendritic.cell.activated_XCELL	-0.569	9.16219e-35
mir-423	Cancer.associated.fibroblast_MCPCOUNTER	-0.568	0
mir-200b	Monocyte_XCELL	-0.566	2.37863e-34
mir-141	microenvironment.score_XCELL	-0.565	0
mir-3193	Cancer.associated.fibroblast_MCPCOUNTER	-0.564	4.80081e-34
mir-200b	Macrophage.M1_XCELL	-0.564	3.57662e-34
mir-200c	Myeloid.dendritic.cell.activated_XCELL	-0.561	1.07775e-33
mir-1307	Cancer.associated.fibroblast_MCPCOUNTER	-0.56	0
mir-200a	Macrophage.M1_XCELL	-0.56	1.84513e-33
mir-200b	Macrophage.M1_QUANTISEQ	-0.559	2.28994e-33
mir-200b	microenvironment.score_XCELL	-0.559	0
mir-219	Cancer.associated.fibroblast_MCPCOUNTER	-0.557	0
mir-200b	Macrophage_EPIC	-0.557	0
mir-141	Myeloid.dendritic.cell_TIMER	-0.556	0
mir-151	Cancer.associated.fibroblast_MCPCOUNTER	-0.553	0
mir-200b	Macrophage_XCELL	-0.553	1.73549e-32
mir-200c	Macrophage.M1_XCELL	-0.552	1.99999e-32
mir-200a	Macrophage_EPIC	-0.552	0
mir-429	Monocyte_XCELL	-0.546	1.63445e-31
mir-200c	Macrophage_EPIC	-0.546	0
mir-429	Macrophage.M1_QUANTISEQ	-0.544	2.62842e-31
mir-141	Myeloid.dendritic.cell.activated_XCELL	-0.544	3.03661e-31
mir-200a	Macrophage_XCELL	-0.543	3.18688e-31
mir-155	uncharacterized.cell_QUANTISEQ	-0.542	0		O
mir-200c	Cancer.associated.fibroblast_XCELL	-0.541	7.43524e-31
mir-429	Cancer.associated.fibroblast_MCPCOUNTER	-0.54	0
mir-429	microenvironment.score_XCELL	-0.539	0
mir-146a	uncharacterized.cell_QUANTISEQ	-0.537	0
mir-141	stroma.score_XCELL	-0.536	2.82302e-30
mir-429	Macrophage_EPIC	-0.534	0
mir-93	Cancer.associated.fibroblast_MCPCOUNTER	-0.533	0		O
mir-429	Macrophage.M1_XCELL	-0.533	6.62756e-30
mir-146b	uncharacterized.cell_QUANTISEQ	-0.532	0
mir-151	microenvironment.score_XCELL	-0.532	0
mir-200a	Macrophage.M1_QUANTISEQ	-0.531	1.54975e-29
mir-191	Myeloid.dendritic.cell_TIMER	-0.53	0
mir-183	Monocyte_XCELL	-0.53	2.07504e-29		O
mir-200c	Monocyte_XCELL	-0.529	2.56301e-29
mir-429	Macrophage_XCELL	-0.528	3.45123e-29
mir-151	Monocyte_XCELL	-0.528	3.27657e-29
mir-219	microenvironment.score_XCELL	-0.527	0
mir-30d	Cancer.associated.fibroblast_MCPCOUNTER	-0.521	0
mir-151	Myeloid.dendritic.cell_TIMER	-0.52	0
mir-200c	Macrophage_XCELL	-0.52	3.28318e-28
mir-200c	Macrophage.M1_QUANTISEQ	-0.515	1.4253e-27
mir-200b	cytotoxicity.score_MCPCOUNTER	-0.515	0
mir-96	Cancer.associated.fibroblast_MCPCOUNTER	-0.511	0		O
mir-200a	Cancer.associated.fibroblast_EPIC	-0.511	0
mir-142	uncharacterized.cell_QUANTISEQ	-0.51	0
mir-3193	microenvironment.score_XCELL	-0.508	1.0847e-26
mir-141	Macrophage_EPIC	-0.508	0
mir-191	Neutrophil_TIMER	-0.507	0
mir-1307	Cancer.associated.fibroblast_XCELL	-0.507	1.43399e-26
mir-141	Macrophage.M1_XCELL	-0.507	1.37496e-26
mir-200a	immune.score_XCELL	-0.507	0
mir-183	microenvironment.score_XCELL	-0.507	0		O
mir-150	uncharacterized.cell_QUANTISEQ	-0.506	0
mir-183	Neutrophil_TIMER	-0.505	0		O
mir-182	Cancer.associated.fibroblast_MCPCOUNTER	-0.505	0		O
mir-183	Cancer.associated.fibroblast_MCPCOUNTER	-0.505	0		O
mir-219	Myeloid.dendritic.cell.activated_XCELL	-0.505	2.0252e-26
mir-200c	Neutrophil_TIMER	-0.504	0
mir-151	Myeloid.dendritic.cell.activated_XCELL	-0.504	3.05293e-26
mir-191	Myeloid.dendritic.cell.activated_XCELL	-0.504	3.19663e-26
mir-182	Monocyte_XCELL	-0.504	3.1773e-26		O
mir-200c	stroma.score_XCELL	-0.504	3.30765e-26
mir-429	cytotoxicity.score_MCPCOUNTER	-0.501	0
mir-423	Cancer.associated.fibroblast_XCELL	-0.5	8.97103e-26
mir-200b	immune.score_XCELL	-0.499	0
mir-301b	Macrophage.M2_QUANTISEQ	-0.498	1.52614e-25
mir-141	Monocyte_XCELL	-0.498	1.38565e-25
mir-141	Myeloid.dendritic.cell_MCPCOUNTER	-0.495	0
mir-200c	Myeloid.dendritic.cell_MCPCOUNTER	-0.495	0
mir-1287	Monocyte_XCELL	-0.495	3.14459e-25
mir-187	Myeloid.dendritic.cell_TIMER	-0.493	5.31306e-25
mir-219	Cancer.associated.fibroblast_EPIC	-0.491	0
mir-219	Monocyte_XCELL	-0.489	1.58702e-24
mir-429	immune.score_XCELL	-0.489	0
mir-183	Myeloid.dendritic.cell_TIMER	-0.488	0		O
mir-151	Macrophage.M1_XCELL	-0.488	2.24463e-24
mir-940	microenvironment.score_XCELL	-0.488	2.1403e-24
mir-30d	Myeloid.dendritic.cell_TIMER	-0.486	0
mir-3193	Macrophage.M1_XCELL	-0.485	4.13532e-24
mir-200b	T.cell.CD4..Th2_XCELL	-0.485	4.09453e-24
mir-191	Cancer.associated.fibroblast_EPIC	-0.485	0
mir-1307	Macrophage.M2_QUANTISEQ	-0.483	7.2496e-24
mir-187	Neutrophil_TIMER	-0.482	8.51254e-24
mir-200c	Monocyte_MCPCOUNTER	-0.482	0
mir-200c	Macrophage.Monocyte_MCPCOUNTER	-0.482	0
mir-30d	Monocyte_XCELL	-0.482	8.52047e-24
mir-744	microenvironment.score_XCELL	-0.482	0
mir-1307	Cancer.associated.fibroblast_EPIC	-0.481	0
let-7g	Cancer.associated.fibroblast_MCPCOUNTER	-0.48	0
mir-3193	Macrophage_XCELL	-0.48	1.52931e-23
mir-200c	immune.score_XCELL	-0.48	0
mir-3193	Cancer.associated.fibroblast_EPIC	-0.48	1.65801e-23
mir-200b	T.cell.CD8._TIMER	-0.479	2.07717e-23
mir-141	Macrophage.M1_QUANTISEQ	-0.479	1.80968e-23
mir-151	Macrophage.M1_QUANTISEQ	-0.479	2.04359e-23
mir-301b	Neutrophil_TIMER	-0.478	2.49658e-23
mir-3193	Myeloid.dendritic.cell.activated_XCELL	-0.478	2.26553e-23
mir-200a	cytotoxicity.score_MCPCOUNTER	-0.477	0
mir-151	Macrophage_XCELL	-0.477	3.32317e-23
mir-96	Monocyte_XCELL	-0.477	3.57749e-23		O
mir-30d	Macrophage.M1_QUANTISEQ	-0.476	3.68679e-23
mir-183	Myeloid.dendritic.cell.activated_XCELL	-0.476	4.03544e-23		O
mir-141	Macrophage_XCELL	-0.476	4.18047e-23
mir-200b	Cancer.associated.fibroblast_EPIC	-0.476	0
mir-429	T.cell.CD8._TIMER	-0.475	5.08069e-23
mir-1287	Macrophage.M1_QUANTISEQ	-0.474	6.72281e-23
mir-200a	Myeloid.dendritic.cell_XCELL	-0.474	5.93252e-23
mir-200a	T.cell.CD8._TIMER	-0.473	8.69464e-23
mir-98	Neutrophil_TIMER	-0.473	0
mir-191	Monocyte_MCPCOUNTER	-0.473	0
mir-191	Macrophage.Monocyte_MCPCOUNTER	-0.473	0
mir-93	Monocyte_XCELL	-0.473	7.69435e-23		O
mir-141	Neutrophil_TIMER	-0.472	0
mir-29a	uncharacterized.cell_QUANTISEQ	-0.472	0
mir-199a	uncharacterized.cell_EPIC	-0.471	0
mir-200a	Myeloid.dendritic.cell_MCPCOUNTER	-0.47	0
mir-200b	Myeloid.dendritic.cell_XCELL	-0.47	1.55618e-22
mir-182	microenvironment.score_XCELL	-0.47	0		O
mir-200c	Myeloid.dendritic.cell_XCELL	-0.469	2.24331e-22
mir-151	Neutrophil_TIMER	-0.468	0
mir-182	Neutrophil_TIMER	-0.468	0		O
mir-141	Monocyte_MCPCOUNTER	-0.468	0
mir-141	Macrophage.Monocyte_MCPCOUNTER	-0.468	0
mir-93	Myeloid.dendritic.cell.activated_XCELL	-0.468	2.90573e-22		O
mir-423	microenvironment.score_XCELL	-0.468	0
mir-125b	uncharacterized.cell_EPIC	-0.467	0
mir-3200	Monocyte_XCELL	-0.465	6.033e-22
mir-199b	uncharacterized.cell_EPIC	-0.465	0
mir-301b	microenvironment.score_XCELL	-0.464	7.1134e-22
mir-940	Myeloid.dendritic.cell.activated_XCELL	-0.463	1.01823e-21
mir-744	Monocyte_XCELL	-0.463	9.22057e-22
mir-96	microenvironment.score_XCELL	-0.463	0		O
mir-1287	Myeloid.dendritic.cell_TIMER	-0.461	0
mir-183	Macrophage.M1_QUANTISEQ	-0.461	1.41936e-21		O
mir-744	Macrophage.M2_QUANTISEQ	-0.461	1.54163e-21
mir-183	immune.score_XCELL	-0.461	0		O
mir-3200	microenvironment.score_XCELL	-0.461	1.35337e-21
mir-93	microenvironment.score_XCELL	-0.461	0		O
mir-93	Neutrophil_TIMER	-0.46	0		O
mir-96	Myeloid.dendritic.cell_TIMER	-0.46	0		O
mir-301b	Monocyte_XCELL	-0.46	1.80072e-21
mir-96	Neutrophil_TIMER	-0.459	0		O
mir-30d	Neutrophil_TIMER	-0.459	0
mir-182	Myeloid.dendritic.cell_TIMER	-0.459	0		O
mir-744	Cancer.associated.fibroblast_MCPCOUNTER	-0.459	0
mir-423	Cancer.associated.fibroblast_EPIC	-0.459	0
mir-3193	Macrophage_EPIC	-0.459	2.5498e-21
mir-219	Macrophage.M1_XCELL	-0.458	2.96459e-21
mir-98	Myeloid.dendritic.cell_TIMER	-0.457	0
mir-200a	Macrophage.M2_QUANTISEQ	-0.456	4.8127e-21
mir-744	Myeloid.dendritic.cell.activated_XCELL	-0.456	4.54234e-21
mir-151	immune.score_XCELL	-0.456	0
mir-301b	Myeloid.dendritic.cell_MCPCOUNTER	-0.455	6.69954e-21
mir-200a	Cancer.associated.fibroblast_XCELL	-0.455	6.12353e-21
mir-423	Myeloid.dendritic.cell.activated_XCELL	-0.454	7.45208e-21
mir-141	Myeloid.dendritic.cell_XCELL	-0.454	7.46286e-21
mir-191	Macrophage.M1_QUANTISEQ	-0.453	9.40589e-21
mir-191	Monocyte_XCELL	-0.453	1.02074e-20
mir-1306	Macrophage.M2_QUANTISEQ	-0.452	1.11919e-20
mir-324	Cancer.associated.fibroblast_MCPCOUNTER	-0.452	0
mir-30d	T.cell.CD4..Th2_XCELL	-0.452	1.30661e-20
mir-93	Cancer.associated.fibroblast_EPIC	-0.452	0		O
mir-187	Macrophage.M1_QUANTISEQ	-0.451	1.50226e-20
mir-3200	Myeloid.dendritic.cell.activated_XCELL	-0.451	1.63316e-20
mir-30d	Myeloid.dendritic.cell.activated_XCELL	-0.451	1.41143e-20
mir-3193	immune.score_XCELL	-0.451	1.5488e-20
mir-151	Cancer.associated.fibroblast_EPIC	-0.451	0
mir-192	Cancer.associated.fibroblast_MCPCOUNTER	-0.45	0
mir-200b	Plasmacytoid.dendritic.cell_XCELL	-0.45	1.89399e-20
mir-940	Myeloid.dendritic.cell_TIMER	-0.449	2.53567e-20
mir-200b	NK.cell_MCPCOUNTER	-0.449	0
mir-1287	Neutrophil_TIMER	-0.448	0
mir-182	Macrophage.M1_QUANTISEQ	-0.448	2.6267e-20		O
mir-429	NK.cell_MCPCOUNTER	-0.448	0
mir-200b	Myeloid.dendritic.cell_MCPCOUNTER	-0.448	0
mir-940	Cancer.associated.fibroblast_MCPCOUNTER	-0.448	2.92675e-20
mir-301b	Myeloid.dendritic.cell.activated_XCELL	-0.448	2.73022e-20
mir-183	Macrophage.M1_XCELL	-0.448	2.85864e-20		O
mir-219	stroma.score_XCELL	-0.448	2.77417e-20
mir-423	stroma.score_XCELL	-0.448	3.13295e-20
mir-30d	Cancer.associated.fibroblast_EPIC	-0.448	0
mir-151	Macrophage_EPIC	-0.448	0
mir-100	uncharacterized.cell_EPIC	-0.448	0		TS
mir-429	T.cell.CD4..Th2_XCELL	-0.447	3.83631e-20
mir-141	Macrophage_TIMER	-0.446	4.98112e-20
mir-429	Myeloid.dendritic.cell_XCELL	-0.446	5.0286e-20
mir-200b	NK.cell_EPIC	-0.446	0
mir-1306	microenvironment.score_XCELL	-0.445	0
mir-93	Cancer.associated.fibroblast_XCELL	-0.444	7.18481e-20		O
mir-183	Macrophage_EPIC	-0.444	0		O
mir-93	Myeloid.dendritic.cell_TIMER	-0.443	0		O
mir-183	Myeloid.dendritic.cell_MCPCOUNTER	-0.443	0		O
mir-940	Monocyte_XCELL	-0.443	8.78678e-20
mir-30d	Monocyte_MCPCOUNTER	-0.442	0
mir-30d	Macrophage.Monocyte_MCPCOUNTER	-0.442	0
mir-107	Cancer.associated.fibroblast_MCPCOUNTER	-0.442	0
mir-17	Cancer.associated.fibroblast_MCPCOUNTER	-0.442	0		O
mir-182	Myeloid.dendritic.cell.activated_XCELL	-0.442	1.13057e-19		O
mir-141	immune.score_XCELL	-0.442	0
let-7c	uncharacterized.cell_EPIC	-0.442	0	Y	TS
mir-17	Macrophage.M2_QUANTISEQ	-0.441	1.31356e-19		O
mir-1307	Myeloid.dendritic.cell_MCPCOUNTER	-0.441	0
mir-141	Macrophage.M2_QUANTISEQ	-0.44	1.53966e-19
mir-1287	Cancer.associated.fibroblast_MCPCOUNTER	-0.44	0
mir-191	Cancer.associated.fibroblast_XCELL	-0.44	1.59248e-19
mir-183	Monocyte_MCPCOUNTER	-0.439	0		O
mir-183	Macrophage.Monocyte_MCPCOUNTER	-0.439	0		O
mir-99a	uncharacterized.cell_EPIC	-0.439	0		TS
mir-17	Hematopoietic.stem.cell_XCELL	-0.438	2.55411e-19		O
mir-191	microenvironment.score_XCELL	-0.438	0
mir-1287	Myeloid.dendritic.cell.activated_XCELL	-0.437	3.24868e-19
mir-183	Macrophage_XCELL	-0.437	3.02502e-19		O
mir-3193	Myeloid.dendritic.cell_TIMER	-0.436	3.87231e-19
mir-301b	Monocyte_MCPCOUNTER	-0.436	4.08918e-19
mir-301b	Macrophage.Monocyte_MCPCOUNTER	-0.436	4.08918e-19
mir-30d	Macrophage_XCELL	-0.436	4.41757e-19
mir-30d	Macrophage.M1_XCELL	-0.436	3.82965e-19
mir-30d	Macrophage_EPIC	-0.436	0
mir-93	Macrophage.M2_QUANTISEQ	-0.435	5.47949e-19		O
mir-429	Myeloid.dendritic.cell_MCPCOUNTER	-0.435	0
mir-1307	microenvironment.score_XCELL	-0.435	0
mir-940	Neutrophil_TIMER	-0.434	6.3508e-19
mir-183	Macrophage.M2_QUANTISEQ	-0.434	5.90697e-19		O
mir-3193	Macrophage.M2_QUANTISEQ	-0.434	6.02254e-19
mir-940	Macrophage.M2_QUANTISEQ	-0.434	6.39648e-19
mir-151	Monocyte_MCPCOUNTER	-0.434	0
mir-151	Macrophage.Monocyte_MCPCOUNTER	-0.434	0
mir-219	Myeloid.dendritic.cell_XCELL	-0.433	7.80425e-19
mir-940	Macrophage.M1_XCELL	-0.433	7.49351e-19
mir-219	Macrophage_EPIC	-0.433	0
mir-429	Macrophage.M2_QUANTISEQ	-0.432	9.73586e-19
mir-191	Myeloid.dendritic.cell_MCPCOUNTER	-0.432	0
mir-96	Myeloid.dendritic.cell.activated_XCELL	-0.432	9.82941e-19		O
mir-429	Plasmacytoid.dendritic.cell_XCELL	-0.432	8.60169e-19
mir-17	stroma.score_XCELL	-0.432	9.87657e-19		O
mir-96	T.cell.CD8._TIMER	-0.431	1.15618e-18		O
mir-30d	cytotoxicity.score_MCPCOUNTER	-0.431	0
mir-590	Cancer.associated.fibroblast_XCELL	-0.431	1.08845e-18
mir-200a	T.cell.CD4..Th2_XCELL	-0.431	1.15231e-18
mir-429	Cancer.associated.fibroblast_EPIC	-0.431	0
mir-219	Myeloid.dendritic.cell_TIMER	-0.43	0
mir-1307	Myeloid.dendritic.cell.activated_XCELL	-0.43	1.51954e-18
mir-151	Myeloid.dendritic.cell_XCELL	-0.43	1.3138e-18
mir-301b	immune.score_XCELL	-0.43	1.38483e-18
mir-423	Myeloid.dendritic.cell_TIMER	-0.429	0
mir-219	Cancer.associated.fibroblast_XCELL	-0.429	1.67463e-18
mir-3193	Monocyte_XCELL	-0.429	1.92092e-18
mir-423	Monocyte_XCELL	-0.429	1.7087e-18
mir-151	Myeloid.dendritic.cell_MCPCOUNTER	-0.428	0
mir-3193	NK.cell_EPIC	-0.428	2.11146e-18
mir-3193	Cancer.associated.fibroblast_XCELL	-0.427	2.88974e-18
mir-219	Macrophage_XCELL	-0.427	2.73626e-18
mir-1306	Monocyte_XCELL	-0.426	3.36862e-18
mir-182	immune.score_XCELL	-0.426	0		O
mir-200c	NK.cell_EPIC	-0.426	0
mir-744	Cancer.associated.fibroblast_XCELL	-0.425	4.36867e-18
mir-219	immune.score_XCELL	-0.425	0
mir-20a	Cancer.associated.fibroblast_MCPCOUNTER	-0.424	0		O
mir-940	immune.score_XCELL	-0.424	5.14945e-18
mir-940	Cancer.associated.fibroblast_XCELL	-0.423	5.99366e-18
mir-200b	Macrophage.M2_QUANTISEQ	-0.422	6.79724e-18
mir-744	immune.score_XCELL	-0.422	0
mir-93	Monocyte_MCPCOUNTER	-0.421	0		O
mir-93	Macrophage.Monocyte_MCPCOUNTER	-0.421	0		O
mir-744	Myeloid.dendritic.cell_MCPCOUNTER	-0.421	0
mir-182	Macrophage.M1_XCELL	-0.421	9.72871e-18		O
mir-200a	Plasmacytoid.dendritic.cell_XCELL	-0.421	1.01369e-17
mir-1287	immune.score_XCELL	-0.421	0
mir-423	Macrophage.M2_QUANTISEQ	-0.42	1.2325e-17
mir-324	microenvironment.score_XCELL	-0.42	0
mir-191	Macrophage.M2_QUANTISEQ	-0.419	1.39567e-17
mir-223	uncharacterized.cell_QUANTISEQ	-0.419	0
mir-200a	NK.cell_MCPCOUNTER	-0.419	0
mir-182	Macrophage_XCELL	-0.419	1.28666e-17		O
mir-3193	Macrophage.M1_QUANTISEQ	-0.418	1.58775e-17
mir-187	Monocyte_MCPCOUNTER	-0.418	1.58775e-17
mir-187	Macrophage.Monocyte_MCPCOUNTER	-0.418	1.58775e-17
mir-191	Macrophage.M1_XCELL	-0.418	1.69655e-17
mir-3200	immune.score_XCELL	-0.418	1.80836e-17
mir-1287	microenvironment.score_XCELL	-0.418	0
mir-200a	NK.cell_EPIC	-0.418	0
mir-141	T.cell.CD8._TIMER	-0.417	2.10165e-17
mir-200c	Macrophage_TIMER	-0.417	2.25817e-17
mir-187	Myeloid.dendritic.cell.activated_XCELL	-0.417	2.18132e-17
mir-324	Monocyte_XCELL	-0.417	2.01808e-17
mir-151	T.cell.CD4._TIMER	-0.416	2.55036e-17
mir-200c	Macrophage.M2_QUANTISEQ	-0.416	2.51183e-17
mir-182	Monocyte_MCPCOUNTER	-0.416	0		O
mir-182	Macrophage.Monocyte_MCPCOUNTER	-0.416	0		O
mir-151	Cancer.associated.fibroblast_XCELL	-0.416	2.49014e-17
mir-1287	Macrophage.M1_XCELL	-0.416	2.58374e-17
mir-98	Monocyte_MCPCOUNTER	-0.415	0
mir-98	Macrophage.Monocyte_MCPCOUNTER	-0.415	0
mir-1307	Neutrophil_TIMER	-0.414	0
mir-1287	cytotoxicity.score_MCPCOUNTER	-0.414	0
mir-17	Cancer.associated.fibroblast_XCELL	-0.414	3.69592e-17		O
mir-1287	Macrophage_XCELL	-0.413	4.56654e-17
mir-182	Macrophage_EPIC	-0.413	0		O
mir-30d	microenvironment.score_XCELL	-0.412	0
mir-1306	Myeloid.dendritic.cell_MCPCOUNTER	-0.411	0
mir-1306	Cancer.associated.fibroblast_MCPCOUNTER	-0.411	0
mir-324	Myeloid.dendritic.cell.activated_XCELL	-0.411	7.04561e-17
mir-98	Macrophage.M1_QUANTISEQ	-0.41	8.63692e-17
mir-100	uncharacterized.cell_QUANTISEQ	-0.41	0		TS
mir-1287	Monocyte_MCPCOUNTER	-0.41	0
mir-1287	Macrophage.Monocyte_MCPCOUNTER	-0.41	0
mir-3200	Myeloid.dendritic.cell_MCPCOUNTER	-0.41	8.6743e-17
mir-29c	T.cell.CD4..Th2_XCELL	-0.41	8.43647e-17		TS
mir-511	uncharacterized.cell_QUANTISEQ	-0.409	1.08992e-16
mir-96	Monocyte_MCPCOUNTER	-0.409	0		O
mir-96	Macrophage.Monocyte_MCPCOUNTER	-0.409	0		O
mir-187	Macrophage_XCELL	-0.409	9.25261e-17
mir-200c	T.cell.CD4._TIMER	-0.408	1.33999e-16
mir-151	cytotoxicity.score_MCPCOUNTER	-0.408	0
mir-1306	Myeloid.dendritic.cell.activated_XCELL	-0.408	1.15378e-16
mir-199a	T.cell.CD4._EPIC	-0.408	0
mir-96	Macrophage.M1_QUANTISEQ	-0.407	1.51227e-16		O
mir-200c	cytotoxicity.score_MCPCOUNTER	-0.407	0
mir-93	Myeloid.dendritic.cell_MCPCOUNTER	-0.407	0		O
mir-200b	Cancer.associated.fibroblast_XCELL	-0.407	1.58862e-16
mir-590	stroma.score_XCELL	-0.407	1.39272e-16
mir-145	uncharacterized.cell_EPIC	-0.407	0		TS
mir-324	Macrophage.M2_QUANTISEQ	-0.406	1.89939e-16
mir-3200	Cancer.associated.fibroblast_MCPCOUNTER	-0.406	1.86269e-16
mir-1307	Monocyte_XCELL	-0.406	1.81387e-16
mir-191	Macrophage_EPIC	-0.406	0
mir-744	T.cell.CD4._TIMER	-0.405	2.38752e-16
mir-219	Neutrophil_TIMER	-0.405	0
mir-301b	Myeloid.dendritic.cell_TIMER	-0.405	2.30655e-16
mir-3193	Monocyte_MCPCOUNTER	-0.405	2.09917e-16
mir-3193	Macrophage.Monocyte_MCPCOUNTER	-0.405	2.09917e-16
mir-98	Cancer.associated.fibroblast_MCPCOUNTER	-0.405	0
mir-219	Myeloid.dendritic.cell_MCPCOUNTER	-0.404	0
mir-151	stroma.score_XCELL	-0.404	2.62899e-16
mir-200a	Macrophage_TIMER	-0.403	3.01957e-16
mir-940	Macrophage_XCELL	-0.403	3.46755e-16
mir-30d	immune.score_XCELL	-0.403	0
mir-151	NK.cell_EPIC	-0.403	0
mir-3193	Neutrophil_TIMER	-0.402	3.60088e-16
mir-3200	Neutrophil_TIMER	-0.402	3.56367e-16
mir-423	Neutrophil_TIMER	-0.402	0
mir-182	Myeloid.dendritic.cell_MCPCOUNTER	-0.401	0		O
mir-93	Macrophage_XCELL	-0.401	4.67512e-16		O
mir-93	immune.score_XCELL	-0.401	0		O
mir-429	NK.cell_EPIC	-0.4	0
mir-1306	Cancer.associated.fibroblast_XCELL	-0.399	7.30558e-16
mir-98	Monocyte_XCELL	-0.399	7.25207e-16
mir-551b	Neutrophil_TIMER	-0.398	7.97262e-16
mir-183	cytotoxicity.score_MCPCOUNTER	-0.398	0		O
mir-320a	Cancer.associated.fibroblast_MCPCOUNTER	-0.398	0
mir-191	Macrophage_XCELL	-0.398	8.30946e-16
mir-200c	T.cell.CD4..Th2_XCELL	-0.398	8.93306e-16
mir-96	immune.score_XCELL	-0.398	0		O
mir-1287	Macrophage_EPIC	-0.398	0
mir-200c	T.cell.CD8._TIMER	-0.397	9.49937e-16
mir-383	Macrophage.M1_QUANTISEQ	-0.397	1.07762e-15
mir-3193	Myeloid.dendritic.cell_XCELL	-0.397	1.06089e-15
mir-1307	stroma.score_XCELL	-0.397	1.02167e-15
mir-96	Myeloid.dendritic.cell_MCPCOUNTER	-0.396	0		O
mir-324	Cancer.associated.fibroblast_XCELL	-0.396	1.12633e-15
mir-199b	T.cell.CD4._EPIC	-0.396	0
mir-1307	Myeloid.dendritic.cell_TIMER	-0.395	0
mir-187	cytotoxicity.score_MCPCOUNTER	-0.395	1.42996e-15
mir-191	NK.cell_MCPCOUNTER	-0.395	0
mir-940	Monocyte_MCPCOUNTER	-0.395	1.41133e-15
mir-940	Macrophage.Monocyte_MCPCOUNTER	-0.395	1.41133e-15
mir-3193	Myeloid.dendritic.cell_MCPCOUNTER	-0.395	1.53994e-15
mir-187	Macrophage.M1_XCELL	-0.395	1.41575e-15
mir-146b	Myeloid.dendritic.cell.activated_CIBERSORT	-0.394	1.63668e-15
mir-940	Myeloid.dendritic.cell_MCPCOUNTER	-0.394	1.64345e-15
mir-744	Myeloid.dendritic.cell_XCELL	-0.394	1.81793e-15
mir-107	Cancer.associated.fibroblast_XCELL	-0.394	1.62457e-15
mir-93	Macrophage.M1_XCELL	-0.394	1.88865e-15		O
mir-96	Macrophage.M1_XCELL	-0.394	1.75904e-15		O
mir-200a	stroma.score_XCELL	-0.394	1.81793e-15
mir-20a	Macrophage.M2_QUANTISEQ	-0.393	2.08733e-15		O
mir-146b	T.cell.CD4._EPIC	-0.393	0
mir-191	cytotoxicity.score_MCPCOUNTER	-0.392	1.22809e-16
mir-187	NK.cell_MCPCOUNTER	-0.391	3.22555e-15
mir-141	T.cell.CD4._TIMER	-0.39	3.59073e-15
mir-96	Macrophage.M2_QUANTISEQ	-0.39	3.73215e-15		O
mir-590	Cancer.associated.fibroblast_MCPCOUNTER	-0.39	7.28663e-16
mir-383	T.cell.CD4..Th2_XCELL	-0.39	3.40451e-15
mir-1287	Cancer.associated.fibroblast_EPIC	-0.39	8.71038e-16
mir-191	T.cell.CD4._TIMER	-0.389	4.40059e-15
mir-423	Macrophage.M1_XCELL	-0.389	4.04029e-15
mir-301b	Cancer.associated.fibroblast_MCPCOUNTER	-0.388	5.00575e-15
mir-96	Macrophage_XCELL	-0.388	5.6378e-15		O
mir-191	T.cell.CD8._TIMER	-0.387	5.92844e-15
mir-191	Myeloid.dendritic.cell_XCELL	-0.387	5.90498e-15
mir-98	microenvironment.score_XCELL	-0.387	3.29961e-15
mir-1307	T.cell.CD4._TIMER	-0.386	7.50612e-15
mir-423	Myeloid.dendritic.cell_MCPCOUNTER	-0.386	4.65311e-15
mir-744	Macrophage.M1_XCELL	-0.386	6.98215e-15
mir-744	stroma.score_XCELL	-0.385	8.77198e-15
mir-182	Cancer.associated.fibroblast_EPIC	-0.385	5.4332e-15		O
mir-17	Cancer.associated.fibroblast_EPIC	-0.385	5.79645e-15		O
mir-96	Macrophage_EPIC	-0.385	6.32504e-15		O
mir-183	Cancer.associated.fibroblast_EPIC	-0.384	7.50612e-15		O
mir-182	T.cell.CD8._TIMER	-0.383	1.3428e-14		O
mir-744	Neutrophil_TIMER	-0.383	1.02571e-14
mir-187	microenvironment.score_XCELL	-0.383	1.22029e-14
mir-96	Cancer.associated.fibroblast_EPIC	-0.383	9.99341e-15		O
mir-200c	T.cell.regulatory..Tregs._QUANTISEQ	-0.382	1.40022e-14
mir-30d	NK.cell_MCPCOUNTER	-0.382	1.15366e-14
mir-1307	B.cell_MCPCOUNTER	-0.382	1.37114e-14
mir-183	Myeloid.dendritic.cell_XCELL	-0.382	1.53479e-14		O
mir-200c	NK.cell_MCPCOUNTER	-0.381	1.55793e-14
mir-191	immune.score_XCELL	-0.381	1.47715e-14
mir-1306	T.cell.CD4._TIMER	-0.38	1.99139e-14
mir-200a	T.cell.CD4._TIMER	-0.38	2.04077e-14
mir-3193	cytotoxicity.score_MCPCOUNTER	-0.38	2.01605e-14
mir-429	Cancer.associated.fibroblast_XCELL	-0.38	2.00161e-14
mir-20a	Cancer.associated.fibroblast_EPIC	-0.38	2.0415e-14		O
mir-744	Cancer.associated.fibroblast_EPIC	-0.38	1.84134e-14
mir-423	T.cell.CD4._TIMER	-0.379	2.55706e-14
mir-219	Macrophage.M1_QUANTISEQ	-0.379	2.51458e-14
mir-151	Macrophage.M2_QUANTISEQ	-0.379	2.76591e-14
mir-590	Hematopoietic.stem.cell_XCELL	-0.379	2.3841e-14
mir-200c	Macrophage.M2_XCELL	-0.379	2.68673e-14
mir-30d	Plasmacytoid.dendritic.cell_XCELL	-0.379	2.61252e-14
mir-125a	T.cell.CD4..Th2_XCELL	-0.379	2.65727e-14		TS
mir-200a	T.cell.regulatory..Tregs._QUANTISEQ	-0.378	3.12419e-14
mir-301b	T.cell.regulatory..Tregs._QUANTISEQ	-0.378	3.2672e-14
mir-192	Cancer.associated.fibroblast_XCELL	-0.378	3.2672e-14
mir-125b	Myeloid.dendritic.cell.activated_CIBERSORT	-0.377	3.89392e-14
mir-3200	Monocyte_MCPCOUNTER	-0.377	3.60328e-14
mir-3200	Macrophage.Monocyte_MCPCOUNTER	-0.377	3.60328e-14
mir-96	Cancer.associated.fibroblast_XCELL	-0.377	3.48315e-14		O
mir-141	Hematopoietic.stem.cell_XCELL	-0.377	3.40134e-14
mir-1306	immune.score_XCELL	-0.377	3.43114e-14
mir-590	Mast.cell.activated_CIBERSORT	-0.376	4.27064e-14
mir-17	microenvironment.score_XCELL	-0.376	4.19786e-14		O
mir-1287	NK.cell_EPIC	-0.376	5.07513e-14
mir-200b	Macrophage.M1_CIBERSORT	-0.375	5.14476e-14
mir-219	Macrophage.M2_QUANTISEQ	-0.375	4.81919e-14
mir-182	cytotoxicity.score_MCPCOUNTER	-0.375	5.70235e-14		O
mir-940	Myeloid.dendritic.cell_XCELL	-0.375	4.73021e-14
mir-151	Plasmacytoid.dendritic.cell_XCELL	-0.375	4.83848e-14
mir-200a	Macrophage.M1_CIBERSORT	-0.374	5.85678e-14
mir-191	T.cell.regulatory..Tregs._QUANTISEQ	-0.374	6.31488e-14
mir-183	NK.cell_MCPCOUNTER	-0.374	6.7194e-14		O
mir-186	Cancer.associated.fibroblast_MCPCOUNTER	-0.374	7.05455e-14
mir-30c-2	Cancer.associated.fibroblast_MCPCOUNTER	-0.374	6.57774e-14
mir-183	Cancer.associated.fibroblast_XCELL	-0.374	5.89328e-14		O
mir-187	Plasmacytoid.dendritic.cell_XCELL	-0.374	6.2972e-14
mir-3193	T.cell.CD4._TIMER	-0.373	6.67151e-14
mir-3200	Myeloid.dendritic.cell_TIMER	-0.373	7.61787e-14
mir-100	Myeloid.dendritic.cell.activated_CIBERSORT	-0.373	6.84344e-14		TS
mir-1287	Myeloid.dendritic.cell_XCELL	-0.373	7.51312e-14
mir-30d	Myeloid.dendritic.cell_XCELL	-0.373	6.7194e-14
mir-125a	cytotoxicity.score_MCPCOUNTER	-0.372	9.41843e-14		TS
mir-20a	Cancer.associated.fibroblast_XCELL	-0.372	8.83742e-14		O
mir-187	Macrophage_EPIC	-0.372	8.7233e-14
mir-200b	T.cell.CD4._TIMER	-0.371	9.74233e-14
mir-940	T.cell.CD4._TIMER	-0.371	1.03498e-13
mir-141	T.cell.regulatory..Tregs._QUANTISEQ	-0.371	1.02454e-13
mir-200b	T.cell.CD8._MCPCOUNTER	-0.371	1.05651e-13
mir-324	Cancer.associated.fibroblast_EPIC	-0.371	1.10355e-13
mir-1306	Myeloid.dendritic.cell_TIMER	-0.37	1.32176e-13
mir-93	Macrophage.M1_QUANTISEQ	-0.37	1.21529e-13		O
mir-429	T.cell.CD8._MCPCOUNTER	-0.37	1.26497e-13
mir-940	Macrophage_EPIC	-0.37	1.10617e-13
mir-183	T.cell.CD8._TIMER	-0.369	1.32176e-13		O
mir-182	Macrophage.M2_QUANTISEQ	-0.369	1.45703e-13		O
mir-429	T.cell.regulatory..Tregs._QUANTISEQ	-0.369	1.43309e-13
mir-3193	Macrophage.M2_XCELL	-0.369	1.33729e-13
mir-383	NK.cell_EPIC	-0.369	1.32296e-13
mir-423	Macrophage_XCELL	-0.368	1.62319e-13
mir-324	stroma.score_XCELL	-0.368	1.53481e-13
mir-1306	Neutrophil_TIMER	-0.367	2.48722e-13
mir-200b	T.cell.regulatory..Tregs._QUANTISEQ	-0.367	1.92054e-13
mir-125b	uncharacterized.cell_QUANTISEQ	-0.367	2.66131e-13
mir-3193	NK.cell_MCPCOUNTER	-0.367	2.04238e-13
mir-20a	stroma.score_XCELL	-0.367	2.09175e-13		O
mir-940	stroma.score_XCELL	-0.367	2.04951e-13
let-7g	Cancer.associated.fibroblast_EPIC	-0.367	2.63474e-13
mir-99a	Myeloid.dendritic.cell.activated_CIBERSORT	-0.366	2.46136e-13		TS
mir-151	NK.cell_MCPCOUNTER	-0.366	3.11147e-13
mir-186	Cancer.associated.fibroblast_XCELL	-0.366	2.48722e-13
mir-200b	stroma.score_XCELL	-0.366	2.16068e-13
mir-200b	Macrophage_TIMER	-0.365	2.54861e-13
mir-301b	Macrophage_XCELL	-0.365	2.67839e-13
mir-3193	stroma.score_XCELL	-0.365	2.49262e-13
mir-1287	Plasmacytoid.dendritic.cell_XCELL	-0.364	3.25203e-13
mir-96	stroma.score_XCELL	-0.364	3.28213e-13		O
mir-199a	Myeloid.dendritic.cell.activated_CIBERSORT	-0.363	3.67055e-13
mir-429	T.cell.CD4._TIMER	-0.362	4.75023e-13
mir-98	cytotoxicity.score_MCPCOUNTER	-0.362	6.11589e-13
mir-93	stroma.score_XCELL	-0.362	4.25728e-13		O
mir-744	Myeloid.dendritic.cell_TIMER	-0.361	7.14732e-13
mir-200b	T.cell.CD4..memory.activated_CIBERSORT	-0.361	5.50796e-13
mir-940	Macrophage.M1_QUANTISEQ	-0.361	5.58806e-13
mir-423	Monocyte_MCPCOUNTER	-0.361	7.14533e-13
mir-423	Macrophage.Monocyte_MCPCOUNTER	-0.361	7.14533e-13
mir-200b	B.cell.memory_XCELL	-0.361	4.9475e-13
mir-1287	Myeloid.dendritic.cell_MCPCOUNTER	-0.36	8.68221e-13
mir-125a	Myeloid.dendritic.cell.activated_XCELL	-0.36	5.90144e-13		TS
mir-182	Myeloid.dendritic.cell_XCELL	-0.36	6.65209e-13		O
mir-301b	Macrophage.M1_XCELL	-0.36	5.98105e-13
mir-1306	stroma.score_XCELL	-0.36	6.31538e-13
mir-429	Macrophage.M1_CIBERSORT	-0.359	7.14533e-13
mir-182	NK.cell_MCPCOUNTER	-0.359	1.0321e-12		O
mir-98	Myeloid.dendritic.cell.activated_XCELL	-0.359	7.74018e-13
mir-3200	Myeloid.dendritic.cell_XCELL	-0.359	6.74721e-13
mir-383	Macrophage_XCELL	-0.359	7.69341e-13
mir-551b	Monocyte_XCELL	-0.359	7.03658e-13
mir-107	stroma.score_XCELL	-0.359	7.31885e-13
mir-301b	Macrophage.M1_QUANTISEQ	-0.358	8.57547e-13
mir-29c	Cancer.associated.fibroblast_MCPCOUNTER	-0.358	1.10172e-12		TS
mir-200a	B.cell.memory_XCELL	-0.358	8.30245e-13
mir-423	immune.score_XCELL	-0.358	1.06638e-12
mir-93	T.cell.regulatory..Tregs._QUANTISEQ	-0.357	1.08329e-12		O
mir-301b	T.cell.CD8..central.memory_XCELL	-0.357	1.03491e-12
mir-3200	Macrophage.M2_QUANTISEQ	-0.356	1.22487e-12
mir-20a	Hematopoietic.stem.cell_XCELL	-0.356	1.24419e-12		O
mir-200a	Macrophage.M2_XCELL	-0.356	1.11228e-12
mir-200b	Macrophage.M2_XCELL	-0.356	1.11398e-12
mir-17	Monocyte_XCELL	-0.356	1.14405e-12		O
mir-940	Cancer.associated.fibroblast_EPIC	-0.356	1.10966e-12
mir-219	T.cell.CD4._TIMER	-0.355	1.32994e-12
mir-155	T.cell.CD4..naive_CIBERSORT	-0.355	1.42937e-12		O
mir-429	T.cell.CD4..memory.activated_CIBERSORT	-0.355	1.4664e-12
mir-3200	Macrophage.M1_XCELL	-0.355	1.44052e-12
mir-3193	Plasmacytoid.dendritic.cell_XCELL	-0.355	1.43143e-12
mir-199b	Myeloid.dendritic.cell.activated_CIBERSORT	-0.354	1.53114e-12
mir-744	B.cell_MCPCOUNTER	-0.354	2.0936e-12
mir-551b	Monocyte_MCPCOUNTER	-0.354	1.49419e-12
mir-551b	Macrophage.Monocyte_MCPCOUNTER	-0.354	1.49419e-12
mir-192	Cancer.associated.fibroblast_EPIC	-0.354	2.27897e-12
mir-3193	Macrophage_TIMER	-0.353	1.99288e-12
mir-3200	Cancer.associated.fibroblast_XCELL	-0.353	1.95285e-12
mir-1287	T.cell.CD4..Th2_XCELL	-0.353	1.81671e-12
mir-125b	T.cell.CD4._EPIC	-0.353	2.6832e-12
mir-429	B.cell_XCELL	-0.352	2.1994e-12
mir-182	Cancer.associated.fibroblast_XCELL	-0.352	2.15263e-12		O
mir-429	B.cell.memory_XCELL	-0.352	2.37487e-12
mir-183	stroma.score_XCELL	-0.352	2.36371e-12		O
mir-301b	Macrophage_EPIC	-0.352	2.10932e-12
mir-30d	NK.cell_EPIC	-0.352	2.98485e-12
mir-30d	T.cell.CD8._TIMER	-0.351	2.45356e-12
mir-17	Mast.cell.activated_CIBERSORT	-0.351	2.79502e-12		O
mir-423	Macrophage.M1_QUANTISEQ	-0.351	2.63344e-12
mir-200a	T.cell.CD8._MCPCOUNTER	-0.351	2.77406e-12
mir-141	cytotoxicity.score_MCPCOUNTER	-0.351	3.3986e-12
mir-429	Macrophage.M2_XCELL	-0.351	2.47825e-12
mir-1307	immune.score_XCELL	-0.351	3.43756e-12
mir-3200	T.cell.CD4._TIMER	-0.35	2.96221e-12
mir-429	Macrophage_TIMER	-0.35	3.11352e-12
mir-183	T.cell.regulatory..Tregs._QUANTISEQ	-0.35	3.09142e-12		O
mir-1307	T.cell.regulatory..Tregs._QUANTISEQ	-0.349	3.6313e-12
mir-3200	Macrophage_XCELL	-0.349	3.30572e-12
mir-200c	Plasmacytoid.dendritic.cell_XCELL	-0.349	3.70976e-12
mir-125a	Macrophage.M1_QUANTISEQ	-0.348	4.23997e-12		TS
mir-192	Macrophage.M2_QUANTISEQ	-0.348	3.90151e-12
mir-324	Myeloid.dendritic.cell_MCPCOUNTER	-0.348	5.5902e-12
mir-187	immune.score_XCELL	-0.348	4.04498e-12
mir-98	T.cell.CD4._TIMER	-0.347	4.93278e-12
mir-187	Cancer.associated.fibroblast_MCPCOUNTER	-0.347	4.93278e-12
mir-25	Cancer.associated.fibroblast_MCPCOUNTER	-0.347	6.91129e-12		O
mir-429	T.cell.CD8..central.memory_XCELL	-0.347	5.16621e-12
mir-301b	Myeloid.dendritic.cell_XCELL	-0.347	4.68995e-12
mir-98	Macrophage.M1_XCELL	-0.347	4.99462e-12
mir-107	Monocyte_XCELL	-0.347	4.85006e-12
mir-101	T.cell.CD4..Th2_XCELL	-0.347	4.5443e-12		TS
mir-324	immune.score_XCELL	-0.347	6.77807e-12
mir-3200	Cancer.associated.fibroblast_EPIC	-0.347	4.78225e-12
mir-423	Myeloid.dendritic.cell_XCELL	-0.346	5.94774e-12
mir-107	Cancer.associated.fibroblast_EPIC	-0.346	7.81815e-12
mir-1287	Macrophage.M1_CIBERSORT	-0.345	6.83055e-12
mir-301b	cytotoxicity.score_MCPCOUNTER	-0.345	6.84884e-12
mir-1307	Monocyte_MCPCOUNTER	-0.345	9.39259e-12
mir-1307	Macrophage.Monocyte_MCPCOUNTER	-0.345	9.39259e-12
mir-1307	Macrophage_EPIC	-0.345	8.86352e-12
mir-1307	Macrophage.M1_QUANTISEQ	-0.344	7.45545e-12
mir-200b	T.cell.CD8._QUANTISEQ	-0.344	7.20923e-12
mir-141	B.cell_MCPCOUNTER	-0.344	1.04552e-11
mir-200a	B.cell_XCELL	-0.344	7.26093e-12
mir-1307	Myeloid.dendritic.cell_XCELL	-0.344	7.17965e-12
mir-93	Myeloid.dendritic.cell_XCELL	-0.344	8.11297e-12		O
mir-107	microenvironment.score_XCELL	-0.344	1.00098e-11
let-7g	Neutrophil_TIMER	-0.343	1.12108e-11
mir-125a	NK.cell_MCPCOUNTER	-0.343	1.28536e-11		TS
mir-200b	B.cell_XCELL	-0.343	8.91962e-12
mir-744	Macrophage_XCELL	-0.343	8.44952e-12
mir-98	Macrophage_XCELL	-0.343	8.96842e-12
mir-183	Plasmacytoid.dendritic.cell_XCELL	-0.343	8.79134e-12		O
mir-135a	Myeloid.dendritic.cell_TIMER	-0.342	1.01019e-11
mir-328	Myeloid.dendritic.cell.activated_XCELL	-0.342	1.05321e-11
mir-3200	T.cell.regulatory..Tregs._QUANTISEQ	-0.341	1.18422e-11
mir-1287	NK.cell_MCPCOUNTER	-0.341	1.61317e-11
mir-744	Hematopoietic.stem.cell_XCELL	-0.341	1.28678e-11
mir-320a	Cancer.associated.fibroblast_EPIC	-0.341	1.55712e-11
mir-219	T.cell.regulatory..Tregs._QUANTISEQ	-0.34	1.38078e-11
mir-98	NK.cell_MCPCOUNTER	-0.34	1.81594e-11
mir-301b	T.cell.CD4._TIMER	-0.339	1.72891e-11
mir-191	Macrophage.M1_CIBERSORT	-0.339	1.74772e-11
let-7c	Myeloid.dendritic.cell.activated_CIBERSORT	-0.339	1.74306e-11	Y	TS
mir-1307	Macrophage_TIMER	-0.338	1.90814e-11
mir-429	T.cell.CD8._QUANTISEQ	-0.338	1.8387e-11
mir-199b	uncharacterized.cell_QUANTISEQ	-0.338	2.51616e-11
mir-96	cytotoxicity.score_MCPCOUNTER	-0.338	2.36913e-11		O
mir-1306	Monocyte_MCPCOUNTER	-0.338	2.36338e-11
mir-1306	Macrophage.Monocyte_MCPCOUNTER	-0.338	2.36338e-11
mir-1307	Hematopoietic.stem.cell_XCELL	-0.338	1.82822e-11
mir-328	Monocyte_XCELL	-0.338	2.03464e-11
mir-183	T.cell.CD4._TIMER	-0.337	2.15072e-11		O
mir-324	T.cell.CD4._TIMER	-0.337	2.08857e-11
mir-151	T.cell.regulatory..Tregs._QUANTISEQ	-0.337	2.22635e-11
mir-141	Macrophage.M2_XCELL	-0.337	2.20384e-11
mir-98	immune.score_XCELL	-0.337	2.93132e-11
mir-429	stroma.score_XCELL	-0.337	2.34903e-11
mir-99a	uncharacterized.cell_QUANTISEQ	-0.336	3.52135e-11		TS
mir-31	Hematopoietic.stem.cell_XCELL	-0.336	2.74497e-11
mir-20a	microenvironment.score_XCELL	-0.336	3.52858e-11		O
mir-187	T.cell.CD8._TIMER	-0.335	3.0007e-11
let-7g	Myeloid.dendritic.cell_TIMER	-0.335	4.13791e-11
mir-551b	Myeloid.dendritic.cell_TIMER	-0.335	2.78824e-11
mir-146b	B.cell.plasma_CIBERSORT	-0.335	3.11182e-11
mir-151	Macrophage.M2_XCELL	-0.335	2.92391e-11
mir-141	T.cell.CD4..Th2_XCELL	-0.335	3.18943e-11
mir-744	Macrophage_EPIC	-0.335	4.06385e-11
mir-93	Macrophage_EPIC	-0.335	3.75759e-11		O
mir-324	Neutrophil_TIMER	-0.334	4.6683e-11
mir-187	Myeloid.dendritic.cell_XCELL	-0.334	3.26355e-11
mir-301b	Cancer.associated.fibroblast_XCELL	-0.334	3.66299e-11
mir-96	Myeloid.dendritic.cell_XCELL	-0.333	3.72999e-11		O
mir-187	Monocyte_XCELL	-0.333	4.24659e-11
mir-409	uncharacterized.cell_EPIC	-0.333	5.17595e-11
mir-940	cytotoxicity.score_MCPCOUNTER	-0.332	4.80296e-11
mir-301b	Cancer.associated.fibroblast_EPIC	-0.332	4.55063e-11
mir-93	T.cell.CD4._TIMER	-0.331	5.48193e-11		O
mir-383	Monocyte_MCPCOUNTER	-0.331	5.23236e-11
mir-383	Macrophage.Monocyte_MCPCOUNTER	-0.331	5.23236e-11
mir-200b	T.cell.CD8..central.memory_XCELL	-0.331	5.04453e-11
mir-423	Hematopoietic.stem.cell_XCELL	-0.331	5.39275e-11
mir-324	Macrophage.M1_XCELL	-0.331	5.37123e-11
mir-20a	Monocyte_XCELL	-0.331	5.60995e-11		O
mir-125a	Plasmacytoid.dendritic.cell_XCELL	-0.331	5.19958e-11		TS
mir-30c-2	Cancer.associated.fibroblast_EPIC	-0.331	6.65469e-11
mir-30d	Macrophage.M1_CIBERSORT	-0.33	5.93772e-11
mir-590	Macrophage.M2_QUANTISEQ	-0.33	5.71971e-11
mir-551b	cytotoxicity.score_MCPCOUNTER	-0.33	6.06884e-11
mir-1307	Macrophage.M1_XCELL	-0.33	6.04541e-11
mir-125a	Neutrophil_TIMER	-0.329	8.7927e-11		TS
mir-551b	Myeloid.dendritic.cell.activated_XCELL	-0.329	7.36078e-11
mir-141	Granulocyte.monocyte.progenitor_XCELL	-0.329	7.21045e-11
mir-141	NK.cell_MCPCOUNTER	-0.328	1.03197e-10
mir-551b	NK.cell_MCPCOUNTER	-0.328	8.07861e-11
mir-17	Myeloid.dendritic.cell_MCPCOUNTER	-0.328	1.06524e-10		O
mir-183	T.cell.CD8..central.memory_XCELL	-0.328	8.17414e-11		O
mir-200a	T.cell.CD8..central.memory_XCELL	-0.328	8.26782e-11
mir-200c	B.cell_MCPCOUNTER	-0.327	1.27114e-10
mir-125a	Monocyte_MCPCOUNTER	-0.327	1.27914e-10		TS
mir-125a	Macrophage.Monocyte_MCPCOUNTER	-0.327	1.27914e-10		TS
mir-200c	B.cell.memory_XCELL	-0.327	9.23415e-11
mir-30c-2	T.cell.CD4..Th2_XCELL	-0.327	9.98598e-11
mir-3193	Macrophage.M1_CIBERSORT	-0.326	1.07619e-10
mir-551b	Macrophage.M1_QUANTISEQ	-0.326	1.17192e-10
mir-3193	B.cell_MCPCOUNTER	-0.326	1.02813e-10
mir-30d	Myeloid.dendritic.cell_MCPCOUNTER	-0.326	1.37607e-10
mir-25	Monocyte_XCELL	-0.326	1.13974e-10		O
mir-99a	T.cell.CD4._EPIC	-0.326	1.41301e-10		TS
mir-141	NK.cell_EPIC	-0.326	1.48447e-10
mir-93	T.cell.CD8._TIMER	-0.325	1.25511e-10		O
mir-135a	Neutrophil_TIMER	-0.325	1.34232e-10
mir-191	T.cell.CD4..Th2_XCELL	-0.325	1.32417e-10
mir-383	Macrophage_EPIC	-0.325	1.18093e-10
let-7c	uncharacterized.cell_QUANTISEQ	-0.324	1.9712e-10	Y	TS
mir-187	Myeloid.dendritic.cell_MCPCOUNTER	-0.324	1.48003e-10
let-7a	Cancer.associated.fibroblast_MCPCOUNTER	-0.324	1.82596e-10	Y
mir-182	Plasmacytoid.dendritic.cell_XCELL	-0.324	1.52122e-10		O
mir-182	stroma.score_XCELL	-0.324	1.4135e-10		O
mir-1306	Cancer.associated.fibroblast_EPIC	-0.324	1.87632e-10
mir-200c	T.cell.CD8._MCPCOUNTER	-0.323	1.62439e-10
mir-324	Myeloid.dendritic.cell_XCELL	-0.323	1.57258e-10
mir-187	Macrophage.M2_XCELL	-0.323	1.78116e-10
mir-940	Plasmacytoid.dendritic.cell_XCELL	-0.323	1.67828e-10
mir-17	Endothelial.cell_EPIC	-0.323	2.06193e-10		O
mir-429	T.cell.CD8..effector.memory_XCELL	-0.322	1.82596e-10
mir-1306	Myeloid.dendritic.cell_XCELL	-0.322	1.98805e-10
mir-98	Cancer.associated.fibroblast_EPIC	-0.322	2.55567e-10
mir-423	Macrophage_EPIC	-0.322	2.40931e-10
mir-183	NK.cell_EPIC	-0.322	2.6092e-10		O
mir-200a	T.cell.CD4..memory.activated_CIBERSORT	-0.321	2.15875e-10
mir-200c	Macrophage.M1_CIBERSORT	-0.321	2.29691e-10
mir-3200	NK.cell_MCPCOUNTER	-0.321	2.27887e-10
mir-940	NK.cell_MCPCOUNTER	-0.321	2.23187e-10
mir-301b	B.cell_MCPCOUNTER	-0.321	2.2112e-10
mir-1307	Granulocyte.monocyte.progenitor_XCELL	-0.321	2.27753e-10
mir-383	Macrophage.M1_XCELL	-0.321	2.22392e-10
mir-30c-2	Neutrophil_TIMER	-0.32	3.41402e-10
mir-324	Myeloid.dendritic.cell_TIMER	-0.32	3.13952e-10
mir-141	Macrophage.M1_CIBERSORT	-0.32	2.45505e-10
let-7g	Macrophage.M1_QUANTISEQ	-0.32	2.59632e-10
mir-200c	T.cell.CD8._QUANTISEQ	-0.32	2.68975e-10
mir-383	Neutrophil_TIMER	-0.319	2.87792e-10
mir-30d	T.cell.regulatory..Tregs._QUANTISEQ	-0.319	3.01719e-10
mir-3200	stroma.score_XCELL	-0.319	2.86563e-10
mir-93	Macrophage.M1_CIBERSORT	-0.318	3.20308e-10		O
mir-3200	Macrophage.M1_QUANTISEQ	-0.318	3.54163e-10
mir-182	T.cell.regulatory..Tregs._QUANTISEQ	-0.318	3.59124e-10		O
mir-3193	T.cell.regulatory..Tregs._QUANTISEQ	-0.318	3.53028e-10
mir-219	cytotoxicity.score_MCPCOUNTER	-0.318	4.37823e-10
mir-200c	Macrophage.M2_CIBERSORT	-0.317	3.72658e-10
mir-200a	T.cell.CD8._QUANTISEQ	-0.317	3.71571e-10
mir-744	Monocyte_MCPCOUNTER	-0.317	4.86799e-10
mir-744	Macrophage.Monocyte_MCPCOUNTER	-0.317	4.86799e-10
mir-26b	Cancer.associated.fibroblast_MCPCOUNTER	-0.317	5.16963e-10
mir-3200	T.cell.CD8..central.memory_XCELL	-0.317	3.70281e-10
mir-25	Cancer.associated.fibroblast_XCELL	-0.317	3.88827e-10		O
mir-3200	Macrophage_EPIC	-0.317	3.84737e-10
mir-29c	T.cell.CD8._TIMER	-0.316	4.37664e-10		TS
mir-96	Macrophage_TIMER	-0.316	4.64229e-10		O
mir-183	Macrophage.M1_CIBERSORT	-0.316	4.30738e-10		O
mir-98	T.cell.regulatory..Tregs._QUANTISEQ	-0.316	4.23207e-10
mir-200c	Hematopoietic.stem.cell_XCELL	-0.316	4.23293e-10
mir-101	Myeloid.dendritic.cell_TIMER	-0.315	6.7046e-10		TS
mir-141	Macrophage.M2_CIBERSORT	-0.315	4.83133e-10
mir-107	Macrophage.M2_QUANTISEQ	-0.315	4.84546e-10
mir-186	Mast.cell.activated_CIBERSORT	-0.314	5.45739e-10
mir-27a	Myeloid.dendritic.cell_QUANTISEQ	-0.314	5.625e-10
mir-96	NK.cell_MCPCOUNTER	-0.314	7.75492e-10		O
mir-93	B.cell_MCPCOUNTER	-0.314	7.34362e-10		O
mir-146b	T.cell.CD4..central.memory_XCELL	-0.314	5.56096e-10
mir-183	Granulocyte.monocyte.progenitor_XCELL	-0.314	6.1006e-10		O
let-7a	microenvironment.score_XCELL	-0.314	7.79104e-10	Y
mir-30c-2	Myeloid.dendritic.cell_TIMER	-0.313	8.55394e-10
mir-3200	cytotoxicity.score_MCPCOUNTER	-0.313	6.76244e-10
mir-301b	NK.cell_MCPCOUNTER	-0.313	7.05137e-10
mir-101	Cancer.associated.fibroblast_MCPCOUNTER	-0.313	8.31552e-10		TS
mir-328	Myeloid.dendritic.cell_XCELL	-0.313	6.9307e-10
mir-1306	B.cell_MCPCOUNTER	-0.312	9.16879e-10
mir-17	B.cell_MCPCOUNTER	-0.312	9.13957e-10		O
let-7g	Cancer.associated.fibroblast_XCELL	-0.312	7.62399e-10
mir-200a	Granulocyte.monocyte.progenitor_XCELL	-0.312	7.85789e-10
mir-27a	Hematopoietic.stem.cell_XCELL	-0.312	7.96337e-10
mir-98	Macrophage_EPIC	-0.312	9.56866e-10
let-7a	T.cell.CD4._TIMER	-0.311	8.826e-10	Y
mir-182	Macrophage.M1_CIBERSORT	-0.311	8.67255e-10		O
mir-186	Macrophage.M2_QUANTISEQ	-0.311	8.83377e-10
mir-96	Granulocyte.monocyte.progenitor_XCELL	-0.311	8.43447e-10		O
mir-219	Hematopoietic.stem.cell_XCELL	-0.311	9.01631e-10
mir-1307	Macrophage_XCELL	-0.311	8.64195e-10
mir-192	Monocyte_XCELL	-0.311	8.56226e-10
mir-29c	Cancer.associated.fibroblast_EPIC	-0.311	1.15584e-09		TS
mir-590	Cancer.associated.fibroblast_EPIC	-0.311	1.04301e-09
mir-1287	T.cell.CD8._TIMER	-0.31	1.02645e-09
mir-101	T.cell.CD8._TIMER	-0.31	9.69418e-10		TS
mir-30c-2	T.cell.CD8._TIMER	-0.31	1.06263e-09
mir-191	Macrophage_TIMER	-0.31	1.05507e-09
mir-301b	B.cell.memory_XCELL	-0.31	9.4688e-10
mir-182	NK.cell_EPIC	-0.31	1.17445e-09		O
mir-383	Myeloid.dendritic.cell_TIMER	-0.309	1.10213e-09
mir-98	Macrophage.M2_QUANTISEQ	-0.309	1.19754e-09
mir-328	Cancer.associated.fibroblast_MCPCOUNTER	-0.309	1.39423e-09
mir-34a	T.cell.CD4..Th2_XCELL	-0.309	1.12928e-09
mir-320a	Myeloid.dendritic.cell_TIMER	-0.308	1.52742e-09
mir-219	Macrophage.M1_CIBERSORT	-0.308	1.25943e-09
mir-155	Myeloid.dendritic.cell.activated_CIBERSORT	-0.308	1.36059e-09		O
mir-383	cytotoxicity.score_MCPCOUNTER	-0.308	1.32005e-09
mir-151	B.cell_MCPCOUNTER	-0.308	1.5977e-09
mir-324	Hematopoietic.stem.cell_XCELL	-0.308	1.34977e-09
mir-183	Macrophage.M2_XCELL	-0.308	1.25943e-09		O
mir-191	Plasmacytoid.dendritic.cell_XCELL	-0.308	1.23863e-09
mir-135a	T.cell.CD4..Th2_XCELL	-0.308	1.25602e-09
mir-30d	T.cell.CD8._MCPCOUNTER	-0.307	1.55023e-09
mir-135a	cytotoxicity.score_MCPCOUNTER	-0.307	1.46506e-09
mir-3193	B.cell_XCELL	-0.307	1.53441e-09
mir-744	T.cell.CD8..central.memory_XCELL	-0.307	1.57746e-09
mir-187	T.cell.CD4..Th2_XCELL	-0.307	1.5593e-09
mir-142	T.cell.CD4..naive_CIBERSORT	-0.306	1.67008e-09
mir-940	T.cell.CD8..central.memory_XCELL	-0.306	1.75591e-09
mir-3200	Plasmacytoid.dendritic.cell_XCELL	-0.306	1.66387e-09
mir-100	T.cell.CD4._EPIC	-0.306	2.09418e-09		TS
mir-199a	uncharacterized.cell_QUANTISEQ	-0.305	2.41674e-09
mir-320a	Macrophage_XCELL	-0.305	1.91081e-09
mir-125a	immune.score_XCELL	-0.305	2.45813e-09		TS
mir-191	stroma.score_XCELL	-0.305	2.01945e-09
mir-151	T.cell.CD8._MCPCOUNTER	-0.304	2.11339e-09
mir-30c-2	Monocyte_MCPCOUNTER	-0.304	2.61072e-09
mir-30c-2	Macrophage.Monocyte_MCPCOUNTER	-0.304	2.61072e-09
mir-200b	T.cell.CD8..effector.memory_XCELL	-0.304	2.32968e-09
mir-192	microenvironment.score_XCELL	-0.304	2.56715e-09
mir-590	Endothelial.cell_EPIC	-0.304	2.75797e-09
mir-383	Macrophage.M0_CIBERSORT	-0.303	2.44954e-09
mir-30c-2	Macrophage.M1_QUANTISEQ	-0.303	2.50761e-09
mir-96	T.cell.regulatory..Tregs._QUANTISEQ	-0.303	2.71582e-09		O
mir-3193	T.cell.CD8._MCPCOUNTER	-0.303	2.63646e-09
let-7c	T.cell.CD4._EPIC	-0.303	3.22419e-09	Y	TS
mir-320a	Macrophage.M1_QUANTISEQ	-0.302	2.77466e-09
mir-219	B.cell_MCPCOUNTER	-0.302	3.3303e-09
mir-219	Monocyte_MCPCOUNTER	-0.302	3.64515e-09
mir-219	Macrophage.Monocyte_MCPCOUNTER	-0.302	3.64515e-09
mir-107	Hematopoietic.stem.cell_XCELL	-0.302	3.10947e-09
mir-186	Cancer.associated.fibroblast_EPIC	-0.302	3.57244e-09
mir-125a	Myeloid.dendritic.cell_MCPCOUNTER	-0.301	3.90679e-09		TS
let-7a	Myeloid.dendritic.cell_XCELL	-0.301	3.41448e-09	Y
mir-141	Plasmacytoid.dendritic.cell_XCELL	-0.301	3.30547e-09
mir-150	T.cell.CD4..naive_CIBERSORT	-0.3	3.99481e-09
mir-744	T.cell.regulatory..Tregs._QUANTISEQ	-0.3	3.56436e-09
mir-1307	NK.cell_MCPCOUNTER	-0.3	4.48061e-09
mir-98	Cancer.associated.fibroblast_XCELL	-0.3	3.88425e-09
mir-182	Granulocyte.monocyte.progenitor_XCELL	-0.3	3.98742e-09		O
let-7a	Cancer.associated.fibroblast_EPIC	-0.3	4.40659e-09	Y
mir-204	uncharacterized.cell_EPIC	-0.3	3.87705e-09		TS
mir-30d	T.cell.CD4..memory.activated_CIBERSORT	-0.299	4.06429e-09
mir-223	Mast.cell.activated_CIBERSORT	-0.299	4.44415e-09
mir-30d	T.cell.CD8._QUANTISEQ	-0.299	4.21301e-09
let-7a	B.cell_MCPCOUNTER	-0.299	5.31245e-09	Y
mir-1287	B.cell.memory_XCELL	-0.299	4.16423e-09
mir-3193	B.cell.memory_XCELL	-0.299	4.51941e-09
mir-320a	NK.cell_EPIC	-0.299	5.3487e-09
mir-183	Macrophage_TIMER	-0.298	5.11861e-09		O
mir-423	T.cell.regulatory..Tregs._QUANTISEQ	-0.298	4.58972e-09
mir-192	Myeloid.dendritic.cell_MCPCOUNTER	-0.298	5.68196e-09
mir-93	T.cell.CD8..central.memory_XCELL	-0.298	4.57205e-09		O
mir-151	B.cell.memory_XCELL	-0.298	4.6785e-09
mir-186	stroma.score_XCELL	-0.298	5.13199e-09
mir-3193	B.cell_QUANTISEQ	-0.297	5.3118e-09
mir-34a	Cancer.associated.fibroblast_MCPCOUNTER	-0.297	6.35129e-09
mir-1306	Hematopoietic.stem.cell_XCELL	-0.297	5.3118e-09
mir-1306	Macrophage_XCELL	-0.297	5.51778e-09
mir-1306	Macrophage.M1_XCELL	-0.297	5.72687e-09
mir-301b	B.cell_EPIC	-0.297	5.72687e-09
mir-101	Cancer.associated.fibroblast_EPIC	-0.297	6.57548e-09		TS
mir-17	Macrophage_TIMER	-0.296	6.06615e-09		O
mir-219	NK.cell_MCPCOUNTER	-0.296	7.88296e-09
mir-20a	B.cell_MCPCOUNTER	-0.296	7.43455e-09		O
mir-107	Myeloid.dendritic.cell.activated_XCELL	-0.296	6.47716e-09
mir-320a	Myeloid.dendritic.cell.activated_XCELL	-0.296	6.18476e-09
mir-328	microenvironment.score_XCELL	-0.296	7.8992e-09
mir-141	T.cell.CD8._MCPCOUNTER	-0.295	7.29942e-09
mir-187	T.cell.CD8._MCPCOUNTER	-0.295	7.57752e-09
mir-200a	B.cell_MCPCOUNTER	-0.295	8.85102e-09
mir-324	Monocyte_MCPCOUNTER	-0.295	8.98522e-09
mir-324	Macrophage.Monocyte_MCPCOUNTER	-0.295	8.98522e-09
mir-551b	Myeloid.dendritic.cell_MCPCOUNTER	-0.295	7.55554e-09
mir-98	Myeloid.dendritic.cell_MCPCOUNTER	-0.295	8.57581e-09
let-7g	T.cell.CD4._TIMER	-0.294	7.90536e-09
mir-25	T.cell.CD4._TIMER	-0.294	8.58521e-09		O
mir-182	Macrophage_TIMER	-0.294	8.49793e-09		O
mir-20a	Macrophage_TIMER	-0.294	7.80271e-09		O
mir-93	cytotoxicity.score_MCPCOUNTER	-0.294	9.19183e-09		O
mir-423	NK.cell_MCPCOUNTER	-0.294	9.96416e-09
mir-93	NK.cell_MCPCOUNTER	-0.294	9.96416e-09		O
mir-301b	B.cell_XCELL	-0.294	7.897e-09
mir-328	Macrophage.M1_XCELL	-0.294	8.17216e-09
mir-191	NK.cell_EPIC	-0.294	9.02584e-09
mir-107	T.cell.CD4._TIMER	-0.293	8.68916e-09
mir-125a	Macrophage.M1_CIBERSORT	-0.293	9.50524e-09		TS
mir-20a	Mast.cell.activated_CIBERSORT	-0.293	9.49316e-09		O
mir-141	B.cell_QUANTISEQ	-0.293	8.66129e-09
mir-324	Macrophage_EPIC	-0.293	1.024e-08
mir-511	B.cell.plasma_CIBERSORT	-0.292	1.07346e-08
mir-135a	Monocyte_MCPCOUNTER	-0.292	1.06009e-08
mir-135a	Macrophage.Monocyte_MCPCOUNTER	-0.292	1.06009e-08
mir-20a	Myeloid.dendritic.cell_MCPCOUNTER	-0.292	1.23127e-08		O
mir-551b	Macrophage_XCELL	-0.292	9.87444e-09
mir-320a	Macrophage.M1_XCELL	-0.292	1.04177e-08
mir-3200	B.cell.memory_XCELL	-0.292	1.09311e-08
mir-182	T.cell.CD4._TIMER	-0.291	1.10608e-08		O
mir-98	T.cell.CD8._TIMER	-0.291	1.13385e-08
mir-125a	Myeloid.dendritic.cell_TIMER	-0.291	1.30782e-08		TS
mir-182	T.cell.CD4..Th2_XCELL	-0.291	1.19929e-08		O
mir-3193	T.cell.CD4..Th2_XCELL	-0.291	1.10107e-08
mir-25	microenvironment.score_XCELL	-0.291	1.30077e-08		O
mir-383	T.cell.CD8._TIMER	-0.29	1.38759e-08
mir-29c	Macrophage.M0_CIBERSORT	-0.29	1.27611e-08		TS
mir-301b	Macrophage.M1_CIBERSORT	-0.29	1.36773e-08
mir-183	T.cell.CD8._MCPCOUNTER	-0.29	1.33413e-08		O
mir-125a	B.cell.memory_XCELL	-0.29	1.28994e-08		TS
mir-551b	immune.score_XCELL	-0.29	1.33404e-08
mir-301b	stroma.score_XCELL	-0.29	1.41218e-08
mir-219	NK.cell_EPIC	-0.29	1.57063e-08
mir-29a	B.cell.plasma_CIBERSORT	-0.289	1.46763e-08
mir-423	cytotoxicity.score_MCPCOUNTER	-0.289	1.73444e-08
let-7g	Monocyte_MCPCOUNTER	-0.289	1.81814e-08
let-7g	Macrophage.Monocyte_MCPCOUNTER	-0.289	1.81814e-08
mir-141	Endothelial.cell_MCPCOUNTER	-0.289	1.76532e-08
mir-17	Myeloid.dendritic.cell.activated_XCELL	-0.289	1.52229e-08		O
mir-30d	Cancer.associated.fibroblast_XCELL	-0.289	1.58498e-08
mir-200c	Granulocyte.monocyte.progenitor_XCELL	-0.289	1.51037e-08
mir-324	Macrophage_XCELL	-0.289	1.57937e-08
mir-551b	Macrophage.M1_XCELL	-0.289	1.56576e-08
mir-141	B.cell.memory_XCELL	-0.289	1.5492e-08
mir-29c	Myeloid.dendritic.cell_TIMER	-0.288	2.06821e-08		TS
mir-146b	T.cell.CD4..naive_CIBERSORT	-0.288	1.71848e-08
mir-96	Macrophage.M1_CIBERSORT	-0.288	1.59811e-08		O
mir-204	Myeloid.dendritic.cell.activated_CIBERSORT	-0.288	1.74952e-08		TS
mir-183	B.cell_XCELL	-0.288	1.60144e-08		O
mir-125a	Myeloid.dendritic.cell_XCELL	-0.288	1.59811e-08		TS
mir-490	uncharacterized.cell_EPIC	-0.288	1.68307e-08
mir-3193	T.cell.CD8._QUANTISEQ	-0.287	2.02147e-08
mir-183	B.cell_MCPCOUNTER	-0.287	2.18864e-08		O
mir-423	B.cell_MCPCOUNTER	-0.287	2.26205e-08
mir-125a	B.cell_XCELL	-0.287	1.84001e-08		TS
mir-1306	T.cell.CD8..central.memory_XCELL	-0.287	2.03388e-08
mir-1307	B.cell_QUANTISEQ	-0.286	2.30983e-08
mir-34a	NK.cell_MCPCOUNTER	-0.286	2.59326e-08
mir-25	T.cell.NK_XCELL	-0.286	2.12158e-08		O
mir-30d	T.cell.CD4._TIMER	-0.285	2.40883e-08
mir-26b	Macrophage_TIMER	-0.285	2.31754e-08
mir-187	T.cell.regulatory..Tregs._QUANTISEQ	-0.285	2.40814e-08
mir-940	T.cell.regulatory..Tregs._QUANTISEQ	-0.285	2.60526e-08
mir-96	Macrophage.M2_XCELL	-0.285	2.38095e-08		O
mir-96	T.cell.CD8..central.memory_XCELL	-0.284	2.78489e-08		O
mir-26b	Cancer.associated.fibroblast_XCELL	-0.284	2.88279e-08
mir-192	stroma.score_XCELL	-0.284	2.84616e-08
mir-25	stroma.score_XCELL	-0.284	2.6666e-08		O
mir-383	Cancer.associated.fibroblast_EPIC	-0.284	2.92604e-08
mir-940	NK.cell_EPIC	-0.284	2.75737e-08
mir-219	T.cell.CD8._TIMER	-0.283	2.9915e-08
mir-192	Monocyte_MCPCOUNTER	-0.283	3.78724e-08
mir-192	Macrophage.Monocyte_MCPCOUNTER	-0.283	3.78724e-08
mir-182	Macrophage.M2_XCELL	-0.283	3.0908e-08		O
mir-101	Macrophage.M1_QUANTISEQ	-0.282	3.6219e-08		TS
mir-125a	T.cell.regulatory..Tregs._QUANTISEQ	-0.282	3.49396e-08		TS
mir-30d	B.cell.memory_XCELL	-0.282	3.39693e-08
mir-301b	Plasmacytoid.dendritic.cell_XCELL	-0.282	3.65458e-08
mir-320a	microenvironment.score_XCELL	-0.282	3.94006e-08
mir-192	T.cell.CD4._TIMER	-0.281	4.0458e-08
mir-320a	Macrophage_TIMER	-0.281	3.8236e-08
mir-320a	Macrophage.M0_CIBERSORT	-0.281	4.01691e-08
mir-141	T.cell.CD8._QUANTISEQ	-0.281	3.90828e-08
mir-21	Eosinophil_XCELL	-0.281	3.97256e-08		O
let-7a	Macrophage.M1_XCELL	-0.281	3.89077e-08	Y
mir-31	stroma.score_XCELL	-0.281	3.89819e-08
mir-320a	Neutrophil_TIMER	-0.28	5.07244e-08
mir-27a	B.cell.naive_CIBERSORT	-0.28	4.67796e-08
mir-200c	B.cell_QUANTISEQ	-0.28	4.40615e-08
mir-744	cytotoxicity.score_MCPCOUNTER	-0.28	5.44558e-08
mir-96	Plasmacytoid.dendritic.cell_XCELL	-0.28	4.37085e-08		O
mir-328	immune.score_XCELL	-0.28	5.1624e-08
mir-328	Cancer.associated.fibroblast_EPIC	-0.28	5.50479e-08
mir-150	uncharacterized.cell_EPIC	-0.28	5.43782e-08
mir-151	T.cell.CD8._TIMER	-0.279	5.1354e-08
mir-1306	Mast.cell.activated_CIBERSORT	-0.279	5.10181e-08
let-7a	Macrophage_EPIC	-0.279	6.00812e-08	Y
mir-187	T.cell.CD4..memory.activated_CIBERSORT	-0.278	5.43782e-08
mir-3200	Macrophage.M1_CIBERSORT	-0.278	5.89026e-08
mir-151	T.cell.CD8._QUANTISEQ	-0.278	5.91325e-08
mir-940	B.cell_MCPCOUNTER	-0.278	5.52373e-08
mir-383	Cancer.associated.fibroblast_MCPCOUNTER	-0.278	5.72519e-08
mir-192	Myeloid.dendritic.cell.activated_XCELL	-0.278	5.43369e-08
mir-30c-2	Myeloid.dendritic.cell.activated_XCELL	-0.278	5.49339e-08
mir-200a	T.cell.CD8..effector.memory_XCELL	-0.278	5.43782e-08
mir-135a	Monocyte_XCELL	-0.278	5.94751e-08
mir-93	Plasmacytoid.dendritic.cell_XCELL	-0.278	5.77016e-08		O
mir-200c	B.cell_XCELL	-0.277	6.30378e-08
mir-155	T.cell.CD4..central.memory_XCELL	-0.277	6.25261e-08		O
mir-429	Granulocyte.monocyte.progenitor_XCELL	-0.277	6.23884e-08
mir-20a	Endothelial.cell_EPIC	-0.277	7.04277e-08		O
mir-744	Macrophage.M1_QUANTISEQ	-0.276	7.14673e-08
let-7a	Myeloid.dendritic.cell.activated_XCELL	-0.276	7.11577e-08	Y
mir-145	T.cell.CD8..naive_XCELL	-0.276	7.21976e-08		TS
mir-17	immune.score_XCELL	-0.276	8.17807e-08		O
mir-141	B.cell_EPIC	-0.276	8.61762e-08
mir-125a	Macrophage_EPIC	-0.276	8.13245e-08		TS
mir-383	Macrophage.M1_CIBERSORT	-0.275	7.86395e-08
mir-744	Mast.cell.activated_CIBERSORT	-0.275	7.79148e-08
mir-219	T.cell.CD8._QUANTISEQ	-0.275	7.97714e-08
mir-1307	cytotoxicity.score_MCPCOUNTER	-0.275	9.58397e-08
mir-151	Granulocyte.monocyte.progenitor_XCELL	-0.275	8.36362e-08
mir-383	Plasmacytoid.dendritic.cell_XCELL	-0.275	7.77828e-08
mir-34a	Neutrophil_TIMER	-0.274	1.03034e-07
mir-107	Myeloid.dendritic.cell_TIMER	-0.274	1.01056e-07
mir-1306	T.cell.regulatory..Tregs._QUANTISEQ	-0.274	8.78194e-08
mir-590	Endothelial.cell_MCPCOUNTER	-0.274	1.01428e-07
mir-187	T.cell.CD8..central.memory_XCELL	-0.274	9.41033e-08
mir-125a	microenvironment.score_XCELL	-0.274	9.90489e-08		TS
let-7a	NK.cell_EPIC	-0.274	1.03661e-07	Y
mir-96	T.cell.CD4._TIMER	-0.273	9.98546e-08		O
mir-151	Macrophage_TIMER	-0.273	9.8897e-08
mir-100	T.cell.follicular.helper_CIBERSORT	-0.273	1.01003e-07		TS
mir-1307	Macrophage.M1_CIBERSORT	-0.273	1.03967e-07
mir-187	T.cell.CD8._QUANTISEQ	-0.273	1.00064e-07
mir-1287	T.cell.regulatory..Tregs._QUANTISEQ	-0.273	1.03618e-07
mir-182	T.cell.CD8..central.memory_XCELL	-0.273	1.00465e-07		O
mir-200b	Granulocyte.monocyte.progenitor_XCELL	-0.273	9.91245e-08
mir-940	Macrophage.M2_XCELL	-0.273	1.02285e-07
mir-320a	Monocyte_XCELL	-0.273	1.04802e-07
mir-151	Macrophage.M1_CIBERSORT	-0.272	1.11688e-07
mir-142	Mast.cell.activated_CIBERSORT	-0.272	1.21531e-07
mir-30d	Macrophage.M2_QUANTISEQ	-0.272	1.11022e-07
mir-744	NK.cell_MCPCOUNTER	-0.272	1.24664e-07
mir-93	B.cell.memory_XCELL	-0.272	1.13043e-07		O
let-7a	stroma.score_XCELL	-0.272	1.20343e-07	Y
mir-20a	Endothelial.cell_MCPCOUNTER	-0.271	1.4332e-07		O
mir-744	B.cell_XCELL	-0.271	1.3743e-07
mir-551b	T.cell.CD8..central.memory_XCELL	-0.271	1.35534e-07
mir-31	Cancer.associated.fibroblast_XCELL	-0.271	1.28915e-07
mir-135a	Macrophage_XCELL	-0.271	1.24256e-07
mir-125a	Macrophage_XCELL	-0.271	1.26859e-07		TS
mir-183	B.cell.memory_XCELL	-0.271	1.32464e-07		O
mir-101	Neutrophil_TIMER	-0.27	1.73479e-07		TS
mir-29c	Macrophage.M2_CIBERSORT	-0.27	1.41388e-07		TS
mir-219	Plasmacytoid.dendritic.cell_XCELL	-0.27	1.5022e-07
mir-98	Plasmacytoid.dendritic.cell_XCELL	-0.27	1.38667e-07
mir-26b	Cancer.associated.fibroblast_EPIC	-0.27	1.59641e-07
mir-423	Macrophage_TIMER	-0.269	1.56426e-07
mir-17	Endothelial.cell_MCPCOUNTER	-0.269	1.89301e-07		O
let-7g	Myeloid.dendritic.cell.activated_XCELL	-0.269	1.56509e-07
mir-20a	Myeloid.dendritic.cell.activated_XCELL	-0.269	1.69148e-07		O
mir-1287	B.cell_XCELL	-0.269	1.643e-07
mir-187	T.cell.CD8..effector.memory_XCELL	-0.269	1.71222e-07
mir-141	Endothelial.cell_XCELL	-0.269	1.65423e-07
mir-107	Macrophage.M1_XCELL	-0.269	1.71945e-07
let-7a	Monocyte_XCELL	-0.269	1.62617e-07	Y
mir-221	B.cell.plasma_CIBERSORT	-0.268	1.91962e-07
mir-125a	T.cell.CD4..memory.activated_CIBERSORT	-0.268	1.88419e-07		TS
mir-200a	Macrophage.M2_CIBERSORT	-0.268	1.82524e-07
mir-221	uncharacterized.cell_QUANTISEQ	-0.268	2.03787e-07
mir-107	Myeloid.dendritic.cell_MCPCOUNTER	-0.268	1.98272e-07
mir-1287	Cancer.associated.fibroblast_XCELL	-0.268	1.87108e-07
mir-744	B.cell.memory_XCELL	-0.268	1.8551e-07
mir-98	T.cell.CD8._MCPCOUNTER	-0.267	2.1547e-07
mir-151	B.cell_XCELL	-0.267	2.00964e-07
mir-940	B.cell_XCELL	-0.267	2.01304e-07
mir-191	B.cell.memory_XCELL	-0.267	2.10033e-07
mir-125a	Monocyte_XCELL	-0.267	2.00559e-07		TS
mir-744	Plasmacytoid.dendritic.cell_XCELL	-0.267	2.12909e-07
mir-1307	B.cell_EPIC	-0.267	2.26895e-07
mir-187	NK.cell_EPIC	-0.267	2.02061e-07
mir-98	NK.cell_EPIC	-0.267	2.17222e-07
mir-423	T.cell.CD8._TIMER	-0.266	2.24747e-07
mir-328	Macrophage.M1_QUANTISEQ	-0.266	2.1941e-07
mir-182	T.cell.CD8._MCPCOUNTER	-0.266	2.38792e-07		O
mir-34a	cytotoxicity.score_MCPCOUNTER	-0.266	2.59762e-07
mir-320a	Cancer.associated.fibroblast_XCELL	-0.266	2.28694e-07
mir-34a	Cancer.associated.fibroblast_XCELL	-0.266	2.28785e-07
mir-940	Granulocyte.monocyte.progenitor_XCELL	-0.266	2.31366e-07
mir-186	Hematopoietic.stem.cell_XCELL	-0.266	2.3997e-07
mir-30c-2	Monocyte_XCELL	-0.266	2.29006e-07
mir-423	NK.cell_EPIC	-0.266	2.52592e-07
mir-1287	T.cell.CD4._TIMER	-0.265	2.61772e-07
mir-3193	Macrophage.M2_CIBERSORT	-0.265	2.58766e-07
mir-135a	Macrophage.M1_QUANTISEQ	-0.265	2.55003e-07
let-7g	cytotoxicity.score_MCPCOUNTER	-0.265	2.80645e-07
mir-383	NK.cell_MCPCOUNTER	-0.265	2.64315e-07
mir-25	Myeloid.dendritic.cell.activated_XCELL	-0.265	2.47038e-07		O
mir-219	Endothelial.cell_XCELL	-0.265	2.45079e-07
mir-125a	Macrophage.M1_XCELL	-0.265	2.49157e-07		TS
mir-151	T.cell.CD4..Th2_XCELL	-0.265	2.58122e-07
mir-192	Neutrophil_TIMER	-0.264	3.11151e-07
mir-34a	Myeloid.dendritic.cell_TIMER	-0.264	3.24914e-07
mir-301b	B.cell_QUANTISEQ	-0.264	2.74172e-07
mir-30c-2	cytotoxicity.score_MCPCOUNTER	-0.264	3.20436e-07
mir-125a	T.cell.CD8..central.memory_XCELL	-0.264	2.74172e-07		TS
mir-744	Granulocyte.monocyte.progenitor_XCELL	-0.264	2.99224e-07
mir-551b	Plasmacytoid.dendritic.cell_XCELL	-0.264	2.88234e-07
let-7a	immune.score_XCELL	-0.264	3.27478e-07	Y
mir-744	B.cell_EPIC	-0.264	3.06592e-07
mir-187	Macrophage.M2_QUANTISEQ	-0.263	3.35592e-07
mir-25	T.cell.CD4..effector.memory_XCELL	-0.263	3.18772e-07		O
mir-92b	T.cell.CD4..effector.memory_XCELL	-0.263	3.14865e-07
mir-320a	immune.score_XCELL	-0.263	3.40991e-07
mir-20a	Neutrophil_TIMER	-0.262	3.86029e-07		O
mir-93	Macrophage_TIMER	-0.262	3.63738e-07		O
mir-34a	Macrophage.M1_QUANTISEQ	-0.262	3.56342e-07
mir-204	uncharacterized.cell_QUANTISEQ	-0.262	3.46338e-07		TS
mir-301b	T.cell.CD8._MCPCOUNTER	-0.262	3.76864e-07
mir-101	Monocyte_MCPCOUNTER	-0.262	3.86029e-07		TS
mir-101	Macrophage.Monocyte_MCPCOUNTER	-0.262	3.86029e-07		TS
mir-423	Endothelial.cell_MCPCOUNTER	-0.262	4.09966e-07
mir-3193	T.cell.CD8..central.memory_XCELL	-0.262	3.72373e-07
mir-30d	T.cell.CD8..central.memory_XCELL	-0.262	3.69291e-07
mir-187	Cancer.associated.fibroblast_EPIC	-0.262	3.70077e-07
mir-31	Mast.cell.activated_CIBERSORT	-0.261	4.09073e-07
mir-511	T.cell.CD4...non.regulatory._QUANTISEQ	-0.261	3.97688e-07
mir-135a	Myeloid.dendritic.cell.activated_XCELL	-0.261	3.86029e-07
mir-192	Granulocyte.monocyte.progenitor_XCELL	-0.261	4.05261e-07
mir-98	B.cell.memory_XCELL	-0.261	3.99727e-07
let-7g	Monocyte_XCELL	-0.261	3.92367e-07
mir-107	T.cell.NK_XCELL	-0.261	3.9075e-07
mir-590	T.cell.CD4._TIMER	-0.26	4.40655e-07
mir-423	B.cell_QUANTISEQ	-0.26	4.32241e-07
mir-30c-2	NK.cell_MCPCOUNTER	-0.26	4.6979e-07
mir-219	Granulocyte.monocyte.progenitor_XCELL	-0.26	4.51901e-07
mir-107	Macrophage_XCELL	-0.26	4.38039e-07
mir-320a	T.cell.CD4..Th2_XCELL	-0.26	4.63477e-07
mir-3200	NK.cell_EPIC	-0.26	4.54603e-07
mir-101	NK.cell_EPIC	-0.26	5.04616e-07		TS
let-7g	T.cell.CD8._TIMER	-0.259	5.1325e-07
mir-511	T.cell.CD4..naive_CIBERSORT	-0.259	4.89483e-07
mir-98	Macrophage.M1_CIBERSORT	-0.259	4.92885e-07
mir-490	Mast.cell.resting_CIBERSORT	-0.259	4.95738e-07
mir-125a	T.cell.CD8._QUANTISEQ	-0.259	4.8161e-07		TS
mir-135a	NK.cell_MCPCOUNTER	-0.259	4.72325e-07
mir-940	B.cell.memory_XCELL	-0.259	4.73684e-07
mir-107	immune.score_XCELL	-0.259	5.28057e-07
mir-1307	T.cell.CD8._MCPCOUNTER	-0.258	5.36504e-07
mir-3200	T.cell.CD4..effector.memory_XCELL	-0.258	5.46727e-07
mir-199b	T.cell.CD8..naive_XCELL	-0.258	5.62489e-07
let-7a	Cancer.associated.fibroblast_XCELL	-0.258	5.44564e-07	Y
mir-1306	Granulocyte.monocyte.progenitor_XCELL	-0.258	5.72847e-07
mir-191	Granulocyte.monocyte.progenitor_XCELL	-0.258	5.60014e-07
mir-219	Macrophage.M2_XCELL	-0.258	5.52572e-07
mir-135a	Plasmacytoid.dendritic.cell_XCELL	-0.258	5.54204e-07
mir-25	Cancer.associated.fibroblast_EPIC	-0.258	5.86352e-07		O
mir-1306	Macrophage_EPIC	-0.258	5.86624e-07
mir-744	NK.cell_EPIC	-0.258	6.29659e-07
mir-142	Myeloid.dendritic.cell.activated_CIBERSORT	-0.257	6.10427e-07
mir-423	Plasmacytoid.dendritic.cell_XCELL	-0.257	6.4166e-07
mir-551b	Macrophage_EPIC	-0.257	6.4166e-07
mir-17	T.cell.CD4..memory.resting_CIBERSORT	-0.256	6.71058e-07		O
mir-30c-2	Macrophage.M1_CIBERSORT	-0.256	6.52551e-07
mir-146a	Mast.cell.activated_CIBERSORT	-0.256	7.24432e-07
mir-200a	B.cell_QUANTISEQ	-0.256	6.63071e-07
mir-183	T.cell.CD8._QUANTISEQ	-0.256	6.98512e-07		O
mir-200b	B.cell_MCPCOUNTER	-0.256	7.47419e-07
mir-96	B.cell_MCPCOUNTER	-0.256	7.88712e-07		O
mir-320a	Myeloid.dendritic.cell_XCELL	-0.256	6.73857e-07
mir-93	Hematopoietic.stem.cell_XCELL	-0.256	7.16965e-07		O
mir-423	Endothelial.cell_EPIC	-0.256	7.65928e-07
mir-1307	T.cell.CD8._TIMER	-0.255	8.07144e-07
mir-25	Myeloid.dendritic.cell_TIMER	-0.255	8.29987e-07		O
mir-383	T.cell.CD4..memory.activated_CIBERSORT	-0.255	7.73718e-07
mir-320a	NK.cell_MCPCOUNTER	-0.255	8.02002e-07
mir-151	T.cell.CD8..central.memory_XCELL	-0.255	7.42945e-07
mir-21	B.cell.naive_CIBERSORT	-0.254	8.77018e-07		O
mir-155	B.cell.plasma_CIBERSORT	-0.254	8.68726e-07		O
mir-3200	B.cell_MCPCOUNTER	-0.254	8.75732e-07
mir-187	B.cell_XCELL	-0.254	8.35615e-07
mir-30c-2	Macrophage_XCELL	-0.254	8.92115e-07
mir-96	T.cell.CD4..Th2_XCELL	-0.254	8.62599e-07		O
mir-187	T.cell.CD4._TIMER	-0.253	9.8769e-07
mir-142	B.cell.plasma_CIBERSORT	-0.253	9.40514e-07
mir-324	Mast.cell.activated_CIBERSORT	-0.253	9.77046e-07
mir-25	Macrophage.M2_QUANTISEQ	-0.253	1.00175e-06		O
mir-96	T.cell.CD8._MCPCOUNTER	-0.253	9.6836e-07		O
mir-141	B.cell_XCELL	-0.253	9.34145e-07
mir-1306	T.cell.CD4..effector.memory_XCELL	-0.253	9.66022e-07
mir-30c-2	Cancer.associated.fibroblast_XCELL	-0.253	9.49206e-07
mir-92b	T.cell.NK_XCELL	-0.253	9.42273e-07
mir-324	T.cell.NK_XCELL	-0.253	9.0207e-07
mir-29c	Macrophage_TIMER	-0.252	1.09261e-06		TS
mir-219	Macrophage.M2_CIBERSORT	-0.252	1.07053e-06
mir-96	Endothelial.cell_MCPCOUNTER	-0.252	1.16114e-06		O
mir-301b	Granulocyte.monocyte.progenitor_XCELL	-0.252	1.0184e-06
mir-93	Granulocyte.monocyte.progenitor_XCELL	-0.252	1.05387e-06		O
mir-186	Monocyte_XCELL	-0.252	1.10184e-06
mir-204	T.cell.CD4._EPIC	-0.252	1.05888e-06		TS
mir-1287	T.cell.CD4..memory.activated_CIBERSORT	-0.251	1.12909e-06
mir-101	Macrophage.M0_CIBERSORT	-0.251	1.15654e-06		TS
mir-324	Macrophage.M1_CIBERSORT	-0.251	1.14438e-06
let-7g	NK.cell_MCPCOUNTER	-0.251	1.30263e-06
mir-199a	T.cell.CD8..naive_XCELL	-0.251	1.20702e-06
mir-324	Granulocyte.monocyte.progenitor_XCELL	-0.251	1.16623e-06
let-7a	Macrophage_XCELL	-0.251	1.21419e-06	Y
mir-20a	immune.score_XCELL	-0.251	1.32481e-06		O
mir-200c	B.cell_EPIC	-0.251	1.34545e-06
mir-219	Endothelial.cell_EPIC	-0.251	1.32168e-06
mir-320a	Macrophage_EPIC	-0.251	1.21549e-06
mir-98	T.cell.CD8._QUANTISEQ	-0.25	1.24338e-06
mir-590	microenvironment.score_XCELL	-0.25	1.392e-06
mir-17	T.cell.CD4._TIMER	-0.249	1.392e-06		O
let-7g	Macrophage.M0_CIBERSORT	-0.249	1.52394e-06
mir-191	T.cell.CD8._MCPCOUNTER	-0.249	1.39115e-06
mir-191	B.cell_MCPCOUNTER	-0.249	1.52715e-06
mir-200c	Endothelial.cell_MCPCOUNTER	-0.249	1.52715e-06
mir-192	Hematopoietic.stem.cell_XCELL	-0.249	1.396e-06
mir-30c-2	Macrophage.M1_XCELL	-0.249	1.47692e-06
let-7g	T.cell.CD4..Th2_XCELL	-0.249	1.50296e-06
mir-21	Endothelial.cell_EPIC	-0.249	1.60342e-06		O
mir-192	Myeloid.dendritic.cell_TIMER	-0.248	1.80903e-06
mir-34a	T.cell.CD8._MCPCOUNTER	-0.248	1.67173e-06
mir-1306	cytotoxicity.score_MCPCOUNTER	-0.248	1.82043e-06
mir-324	NK.cell_MCPCOUNTER	-0.248	1.79845e-06
mir-320a	Monocyte_MCPCOUNTER	-0.248	1.79461e-06
mir-320a	Macrophage.Monocyte_MCPCOUNTER	-0.248	1.79461e-06
mir-1287	T.cell.CD8..central.memory_XCELL	-0.248	1.6266e-06
mir-27a	Mast.cell.activated_CIBERSORT	-0.247	1.79672e-06
mir-29a	T.cell.CD4..central.memory_XCELL	-0.247	1.75695e-06
mir-324	T.cell.CD8..central.memory_XCELL	-0.247	1.82118e-06
mir-25	Macrophage_XCELL	-0.247	1.85492e-06		O
mir-182	B.cell.memory_XCELL	-0.247	1.84586e-06		O
mir-324	Macrophage.M1_QUANTISEQ	-0.246	1.92733e-06
mir-34a	Myeloid.dendritic.cell_MCPCOUNTER	-0.246	2.10674e-06
mir-551b	Cancer.associated.fibroblast_MCPCOUNTER	-0.246	2.02758e-06
mir-1287	Macrophage.M2_XCELL	-0.246	2.05623e-06
mir-383	Monocyte_XCELL	-0.246	2.02794e-06
mir-551b	microenvironment.score_XCELL	-0.246	2.07979e-06
mir-92b	Endothelial.cell_EPIC	-0.246	2.13373e-06
mir-107	Neutrophil_TIMER	-0.245	2.39267e-06
mir-200b	Macrophage.M2_CIBERSORT	-0.245	2.12735e-06
mir-511	Mast.cell.activated_CIBERSORT	-0.245	2.1659e-06
mir-182	B.cell_XCELL	-0.245	2.15228e-06		O
mir-200c	T.cell.CD8..effector.memory_XCELL	-0.245	2.22806e-06
mir-590	T.cell.CD4..memory.resting_CIBERSORT	-0.244	2.45311e-06
mir-200c	Macrophage.M0_CIBERSORT	-0.244	2.44109e-06
mir-199b	T.cell.CD4..central.memory_XCELL	-0.244	2.50922e-06
mir-223	T.cell.CD4..central.memory_XCELL	-0.244	2.3584e-06
mir-301b	Hematopoietic.stem.cell_XCELL	-0.244	2.55209e-06
mir-301b	Macrophage.M2_XCELL	-0.244	2.50468e-06
mir-744	T.cell.NK_XCELL	-0.244	2.47816e-06
let-7a	B.cell_EPIC	-0.244	2.52717e-06	Y
mir-25	Neutrophil_TIMER	-0.243	2.838e-06		O
mir-182	T.cell.CD8._QUANTISEQ	-0.243	2.58292e-06		O
mir-219	T.cell.CD8._MCPCOUNTER	-0.243	2.63736e-06
let-7g	Myeloid.dendritic.cell_MCPCOUNTER	-0.243	2.81992e-06
mir-98	Myeloid.dendritic.cell_XCELL	-0.243	2.65708e-06
mir-1306	B.cell_EPIC	-0.243	2.95013e-06
mir-125a	NK.cell_EPIC	-0.243	2.89039e-06		TS
mir-34a	T.cell.CD4._TIMER	-0.242	2.86552e-06
mir-551b	Macrophage.M1_CIBERSORT	-0.242	3.09591e-06
mir-628	Mast.cell.activated_CIBERSORT	-0.242	2.8444e-06
mir-328	T.cell.regulatory..Tregs._QUANTISEQ	-0.242	2.87029e-06
mir-34a	T.cell.regulatory..Tregs._QUANTISEQ	-0.242	3.06813e-06
mir-21	Myeloid.dendritic.cell_QUANTISEQ	-0.242	2.91549e-06		O
mir-145	uncharacterized.cell_QUANTISEQ	-0.242	3.26121e-06		TS
mir-34a	Myeloid.dendritic.cell.activated_XCELL	-0.242	3.06366e-06
mir-96	B.cell_XCELL	-0.242	3.06643e-06		O
mir-200c	Endothelial.cell_XCELL	-0.242	3.01498e-06
let-7g	microenvironment.score_XCELL	-0.242	3.09169e-06
let-7g	Macrophage_TIMER	-0.241	3.43755e-06
mir-200c	T.cell.CD4..memory.activated_CIBERSORT	-0.241	3.22641e-06
mir-155	Mast.cell.activated_CIBERSORT	-0.241	3.43755e-06		O
mir-20a	T.cell.regulatory..Tregs._QUANTISEQ	-0.241	3.41617e-06		O
mir-182	B.cell_MCPCOUNTER	-0.241	3.6266e-06		O
mir-191	B.cell_XCELL	-0.241	3.2855e-06
mir-744	T.cell.CD4..effector.memory_XCELL	-0.241	3.34858e-06
mir-92b	Hematopoietic.stem.cell_XCELL	-0.241	3.18017e-06
mir-1306	B.cell.memory_XCELL	-0.241	3.43755e-06
mir-29a	uncharacterized.cell_EPIC	-0.241	3.63216e-06
mir-30d	Macrophage_TIMER	-0.24	3.61654e-06
mir-30d	Macrophage.M0_CIBERSORT	-0.24	3.68964e-06
mir-383	Mast.cell.resting_CIBERSORT	-0.24	3.74931e-06
mir-155	T.cell.CD4...non.regulatory._QUANTISEQ	-0.24	3.69769e-06		O
mir-93	T.cell.CD8._MCPCOUNTER	-0.24	3.7198e-06		O
mir-17	T.cell.CD4..effector.memory_XCELL	-0.24	3.56926e-06		O
mir-3200	Hematopoietic.stem.cell_XCELL	-0.24	3.78631e-06
mir-328	NK.cell_EPIC	-0.24	4.09308e-06
mir-1307	Mast.cell.activated_CIBERSORT	-0.239	4.09308e-06
mir-107	Myeloid.dendritic.cell_XCELL	-0.239	4.20254e-06
mir-155	Eosinophil_XCELL	-0.239	4.00486e-06		O
mir-328	B.cell.memory_XCELL	-0.239	3.84158e-06
mir-219	T.cell.NK_XCELL	-0.239	3.84158e-06
mir-328	Plasmacytoid.dendritic.cell_XCELL	-0.239	3.89573e-06
mir-383	T.cell.CD4..Th1_XCELL	-0.239	4.05148e-06
mir-98	stroma.score_XCELL	-0.239	3.85455e-06
mir-17	B.cell_EPIC	-0.239	4.41291e-06		O
mir-146b	uncharacterized.cell_EPIC	-0.239	4.15199e-06
mir-29a	T.cell.CD4..naive_CIBERSORT	-0.238	4.45109e-06
mir-155	NK.cell.resting_CIBERSORT	-0.238	4.36061e-06		O
mir-625	Mast.cell.activated_CIBERSORT	-0.238	4.31802e-06
mir-1306	B.cell_QUANTISEQ	-0.238	4.31802e-06
mir-221	Myeloid.dendritic.cell_QUANTISEQ	-0.238	4.46448e-06
mir-429	B.cell_MCPCOUNTER	-0.238	4.92189e-06
mir-125a	Cancer.associated.fibroblast_MCPCOUNTER	-0.238	4.91938e-06		TS
let-7c	T.cell.CD4..central.memory_XCELL	-0.238	4.36061e-06	Y	TS
mir-940	Hematopoietic.stem.cell_XCELL	-0.238	4.35498e-06
mir-30d	Macrophage.M2_XCELL	-0.238	4.35509e-06
mir-20a	T.cell.CD4._TIMER	-0.237	4.7917e-06		O
mir-940	T.cell.CD8._TIMER	-0.237	5.11025e-06
mir-34a	Macrophage.M1_CIBERSORT	-0.237	5.05057e-06
mir-1306	Macrophage.M1_QUANTISEQ	-0.237	4.93831e-06
mir-551b	Macrophage.M2_QUANTISEQ	-0.237	4.74745e-06
mir-324	B.cell_MCPCOUNTER	-0.237	5.06008e-06
mir-107	Monocyte_MCPCOUNTER	-0.237	5.28445e-06
mir-107	Macrophage.Monocyte_MCPCOUNTER	-0.237	5.28445e-06
mir-423	Granulocyte.monocyte.progenitor_XCELL	-0.237	5.10694e-06
mir-17	Neutrophil_TIMER	-0.236	5.72691e-06		O
mir-3193	T.cell.CD4..memory.activated_CIBERSORT	-0.236	5.33719e-06
mir-423	Mast.cell.activated_CIBERSORT	-0.236	5.55749e-06
mir-30c-2	T.cell.regulatory..Tregs._QUANTISEQ	-0.236	5.49216e-06
mir-324	T.cell.regulatory..Tregs._QUANTISEQ	-0.236	5.51055e-06
mir-324	cytotoxicity.score_MCPCOUNTER	-0.236	5.9941e-06
mir-146b	Eosinophil_XCELL	-0.236	5.45721e-06
mir-125a	Granulocyte.monocyte.progenitor_XCELL	-0.236	5.51126e-06		TS
mir-324	Plasmacytoid.dendritic.cell_XCELL	-0.236	5.17801e-06
mir-25	immune.score_XCELL	-0.236	5.56037e-06		O
mir-940	Macrophage.M1_CIBERSORT	-0.235	5.98913e-06
mir-1307	T.cell.CD8..central.memory_XCELL	-0.235	6.21065e-06
mir-96	NK.cell_EPIC	-0.235	6.50656e-06		O
mir-186	T.cell.CD4._TIMER	-0.234	6.28801e-06
let-7g	Macrophage.M2_QUANTISEQ	-0.234	6.61506e-06
mir-328	cytotoxicity.score_MCPCOUNTER	-0.234	7.23636e-06
mir-328	Cancer.associated.fibroblast_XCELL	-0.234	6.56047e-06
mir-17	Granulocyte.monocyte.progenitor_XCELL	-0.234	6.39921e-06		O
mir-135a	Macrophage.M1_XCELL	-0.234	6.43613e-06
mir-219	B.cell.memory_XCELL	-0.234	6.83667e-06
mir-324	B.cell.memory_XCELL	-0.234	6.43979e-06
mir-30a	uncharacterized.cell_EPIC	-0.234	6.88118e-06		TS
mir-125a	T.cell.CD8._TIMER	-0.233	7.19757e-06		TS
mir-107	Macrophage_TIMER	-0.233	7.04557e-06
mir-20a	T.cell.CD4..memory.resting_CIBERSORT	-0.233	7.17252e-06		O
mir-107	Mast.cell.activated_CIBERSORT	-0.233	7.36552e-06
mir-301b	T.cell.CD8._QUANTISEQ	-0.233	7.04637e-06
mir-940	T.cell.CD8._MCPCOUNTER	-0.233	7.58547e-06
mir-98	B.cell_MCPCOUNTER	-0.233	7.49004e-06
mir-328	Macrophage_XCELL	-0.233	7.47187e-06
mir-328	Neutrophil_TIMER	-0.232	8.32787e-06
mir-223	B.cell.plasma_CIBERSORT	-0.232	8.30883e-06
mir-146a	T.cell.CD4..naive_CIBERSORT	-0.232	8.12508e-06
mir-145	Myeloid.dendritic.cell.activated_CIBERSORT	-0.232	7.73122e-06		TS
mir-29c	Macrophage.M1_QUANTISEQ	-0.232	7.8113e-06		TS
mir-30c-2	T.cell.CD8._QUANTISEQ	-0.232	8.12701e-06
mir-219	T.cell.CD8..central.memory_XCELL	-0.232	8.08124e-06
mir-1307	Plasmacytoid.dendritic.cell_XCELL	-0.232	7.70147e-06
mir-744	Macrophage.M1_CIBERSORT	-0.231	8.39482e-06
mir-191	B.cell_QUANTISEQ	-0.231	8.73671e-06
mir-320a	T.cell.regulatory..Tregs._QUANTISEQ	-0.231	8.36197e-06
mir-744	T.cell_MCPCOUNTER	-0.231	9.73e-06
mir-30d	B.cell_XCELL	-0.231	8.37417e-06
mir-423	Macrophage.M2_XCELL	-0.231	8.8151e-06
mir-1307	B.cell.memory_XCELL	-0.231	8.37417e-06
mir-328	Macrophage_EPIC	-0.231	9.25483e-06
mir-1287	Macrophage.M2_QUANTISEQ	-0.23	9.23667e-06
mir-744	T.cell.CD8._MCPCOUNTER	-0.23	9.99538e-06
mir-551b	Myeloid.dendritic.cell_XCELL	-0.23	9.25483e-06
mir-221	Eosinophil_XCELL	-0.23	9.51477e-06
mir-744	Macrophage_TIMER	-0.229	1.10117e-05
mir-1306	NK.cell_MCPCOUNTER	-0.229	1.12725e-05
mir-17	Myeloid.dendritic.cell_XCELL	-0.229	1.06413e-05		O
mir-192	immune.score_XCELL	-0.229	1.1049e-05
mir-30c-2	Macrophage_EPIC	-0.229	1.17086e-05
mir-17	B.cell.memory_CIBERSORT	-0.228	1.15748e-05		O
mir-182	T.cell.CD4..memory.activated_CIBERSORT	-0.228	1.20363e-05		O
mir-101	T.cell.CD4..memory.activated_CIBERSORT	-0.228	1.202e-05		TS
mir-93	B.cell_QUANTISEQ	-0.228	1.16672e-05		O
mir-98	T.cell.CD8..central.memory_XCELL	-0.228	1.14558e-05
mir-17	Endothelial.cell_XCELL	-0.228	1.16266e-05		O
let-7a	B.cell.memory_XCELL	-0.228	1.20298e-05	Y
mir-1306	Plasmacytoid.dendritic.cell_XCELL	-0.228	1.18782e-05
mir-155	T.cell.CD4._EPIC	-0.228	1.26153e-05		O
mir-328	Myeloid.dendritic.cell_TIMER	-0.227	1.31739e-05
mir-320a	Macrophage.M1_CIBERSORT	-0.227	1.26789e-05
mir-200b	B.cell_QUANTISEQ	-0.227	1.33244e-05
mir-125a	T.cell.CD8._MCPCOUNTER	-0.227	1.25009e-05		TS
mir-25	Monocyte_MCPCOUNTER	-0.227	1.34476e-05		O
mir-25	Macrophage.Monocyte_MCPCOUNTER	-0.227	1.34476e-05		O
mir-187	Cancer.associated.fibroblast_XCELL	-0.227	1.23834e-05
mir-192	Macrophage_XCELL	-0.227	1.24733e-05
mir-383	Macrophage.M2_XCELL	-0.227	1.25781e-05
mir-940	T.cell.NK_XCELL	-0.227	1.32617e-05
mir-301b	Macrophage_TIMER	-0.226	1.4578e-05
mir-146b	Monocyte_CIBERSORT	-0.226	1.38887e-05
mir-328	NK.cell_MCPCOUNTER	-0.226	1.54914e-05
mir-34a	Monocyte_MCPCOUNTER	-0.226	1.50603e-05
mir-34a	Macrophage.Monocyte_MCPCOUNTER	-0.226	1.50603e-05
mir-96	Hematopoietic.stem.cell_XCELL	-0.226	1.45424e-05		O
mir-200a	B.cell_EPIC	-0.226	1.50125e-05
mir-34a	Cancer.associated.fibroblast_EPIC	-0.226	1.46944e-05
mir-1307	NK.cell_EPIC	-0.226	1.51548e-05
mir-135a	Macrophage.M1_CIBERSORT	-0.225	1.61531e-05
mir-187	Macrophage.M1_CIBERSORT	-0.225	1.62338e-05
mir-3200	B.cell_XCELL	-0.225	1.53376e-05
mir-96	B.cell.memory_XCELL	-0.225	1.52318e-05		O
mir-187	stroma.score_XCELL	-0.225	1.62052e-05
mir-93	B.cell_EPIC	-0.225	1.68571e-05		O
mir-30c-2	Macrophage.M0_CIBERSORT	-0.224	1.62886e-05
mir-191	Macrophage.M2_CIBERSORT	-0.224	1.68785e-05
mir-25	Mast.cell.activated_CIBERSORT	-0.224	1.65067e-05		O
mir-320a	Macrophage.M2_QUANTISEQ	-0.224	1.68861e-05
mir-191	T.cell.CD8._QUANTISEQ	-0.224	1.71143e-05
mir-219	Endothelial.cell_MCPCOUNTER	-0.223	1.92448e-05
mir-98	B.cell_XCELL	-0.223	1.79111e-05
mir-151	T.cell.CD8..effector.memory_XCELL	-0.223	1.84817e-05
mir-625	Hematopoietic.stem.cell_XCELL	-0.223	1.93616e-05
mir-34a	Macrophage_TIMER	-0.222	2.11171e-05
mir-183	T.cell.CD4..memory.activated_CIBERSORT	-0.222	1.96731e-05		O
mir-423	Macrophage.M2_CIBERSORT	-0.222	2.01077e-05
mir-219	B.cell_QUANTISEQ	-0.222	2.03037e-05
mir-429	B.cell_QUANTISEQ	-0.222	2.07769e-05
mir-21	uncharacterized.cell_QUANTISEQ	-0.222	2.13723e-05		O
mir-20a	Monocyte_MCPCOUNTER	-0.222	2.07769e-05		O
mir-29c	Monocyte_MCPCOUNTER	-0.222	2.0979e-05		TS
mir-20a	Macrophage.Monocyte_MCPCOUNTER	-0.222	2.07769e-05		O
mir-29c	Macrophage.Monocyte_MCPCOUNTER	-0.222	2.0979e-05		TS
mir-27a	stroma.score_XCELL	-0.222	2.09736e-05
mir-219	B.cell_EPIC	-0.222	2.22746e-05
mir-374b	uncharacterized.cell_QUANTISEQ	-0.221	2.28071e-05
mir-17	Monocyte_MCPCOUNTER	-0.221	2.42827e-05		O
mir-17	Macrophage.Monocyte_MCPCOUNTER	-0.221	2.42827e-05		O
mir-199a	T.cell.CD4..central.memory_XCELL	-0.221	2.31867e-05
mir-135a	immune.score_XCELL	-0.221	2.25634e-05
mir-107	Macrophage.M2_CIBERSORT	-0.22	2.41053e-05
mir-30c-2	T.cell.CD8._MCPCOUNTER	-0.22	2.54149e-05
mir-383	Myeloid.dendritic.cell.activated_XCELL	-0.22	2.38673e-05
mir-96	Endothelial.cell_XCELL	-0.22	2.55078e-05		O
mir-3193	Hematopoietic.stem.cell_XCELL	-0.22	2.39475e-05
let-7g	Macrophage.M1_XCELL	-0.22	2.40599e-05
mir-551b	T.cell.CD4..Th2_XCELL	-0.22	2.41048e-05
mir-151	T.cell.CD4..memory.activated_CIBERSORT	-0.219	2.76863e-05
mir-30c-2	T.cell.CD4..memory.activated_CIBERSORT	-0.219	2.65114e-05
mir-511	Myeloid.dendritic.cell.activated_CIBERSORT	-0.219	2.65079e-05
mir-17	B.cell_QUANTISEQ	-0.219	2.76186e-05		O
mir-142	T.cell.CD4...non.regulatory._QUANTISEQ	-0.219	2.67221e-05
mir-146b	T.cell.CD4...non.regulatory._QUANTISEQ	-0.219	2.78625e-05
mir-93	B.cell_XCELL	-0.219	2.79028e-05		O
mir-107	Granulocyte.monocyte.progenitor_XCELL	-0.219	2.75557e-05
mir-192	Macrophage.M1_XCELL	-0.219	2.7469e-05
mir-192	Macrophage_EPIC	-0.219	2.76863e-05
mir-93	NK.cell_EPIC	-0.219	2.72865e-05		O
mir-324	T.cell.CD8._TIMER	-0.218	2.9024e-05
mir-135a	T.cell.CD4..memory.activated_CIBERSORT	-0.218	2.95543e-05
mir-98	T.cell.CD4..memory.activated_CIBERSORT	-0.218	3.05432e-05
mir-1287	Macrophage.M0_CIBERSORT	-0.218	3.09338e-05
mir-328	Macrophage.M2_QUANTISEQ	-0.218	2.98419e-05
mir-590	Myeloid.dendritic.cell_MCPCOUNTER	-0.218	3.04222e-05
mir-511	T.cell.CD4..central.memory_XCELL	-0.218	2.92274e-05
mir-200c	T.cell.CD8..central.memory_XCELL	-0.218	2.94255e-05
mir-151	Hematopoietic.stem.cell_XCELL	-0.218	2.89547e-05
mir-744	Macrophage.M2_XCELL	-0.218	2.87689e-05
mir-423	B.cell.memory_XCELL	-0.218	3.09117e-05
let-7a	Macrophage.M2_QUANTISEQ	-0.217	3.1412e-05	Y
mir-187	Monocyte_QUANTISEQ	-0.217	3.21381e-05
mir-199b	T.cell.CD4...non.regulatory._QUANTISEQ	-0.217	3.20713e-05
mir-146b	Myeloid.dendritic.cell_QUANTISEQ	-0.217	3.10126e-05
mir-30a	uncharacterized.cell_QUANTISEQ	-0.217	3.2829e-05		TS
mir-92b	T.cell.CD4..naive_XCELL	-0.217	3.21145e-05
mir-99a	T.cell.CD4..central.memory_XCELL	-0.217	3.38295e-05		TS
mir-191	T.cell.CD8..central.memory_XCELL	-0.217	3.19105e-05
mir-192	Myeloid.dendritic.cell_XCELL	-0.217	3.30667e-05
mir-25	Macrophage.M1_XCELL	-0.217	3.15033e-05		O
mir-26b	stroma.score_XCELL	-0.217	3.26422e-05
mir-186	microenvironment.score_XCELL	-0.217	3.41699e-05
mir-145	T.cell.CD4._EPIC	-0.217	3.49671e-05		TS
mir-191	T.cell.CD4..memory.activated_CIBERSORT	-0.216	3.3846e-05
mir-1287	T.cell.CD8._QUANTISEQ	-0.216	3.68156e-05
mir-186	Myeloid.dendritic.cell_MCPCOUNTER	-0.216	3.75862e-05
mir-93	Endothelial.cell_MCPCOUNTER	-0.216	3.77002e-05		O
let-7g	Macrophage_XCELL	-0.216	3.48446e-05
mir-940	Macrophage_TIMER	-0.215	3.78057e-05
mir-1287	T.cell.CD8._MCPCOUNTER	-0.215	3.91508e-05
mir-25	Myeloid.dendritic.cell_MCPCOUNTER	-0.215	4.15748e-05		O
mir-324	B.cell_XCELL	-0.215	3.91315e-05
let-7g	stroma.score_XCELL	-0.215	3.7456e-05
mir-744	Endothelial.cell_EPIC	-0.215	4.00618e-05
mir-423	Macrophage.M1_CIBERSORT	-0.214	4.16983e-05
let-7a	T.cell.regulatory..Tregs._QUANTISEQ	-0.214	4.30809e-05	Y
mir-628	uncharacterized.cell_QUANTISEQ	-0.214	4.60908e-05
mir-3200	Granulocyte.monocyte.progenitor_XCELL	-0.214	4.42505e-05
mir-92b	stroma.score_XCELL	-0.214	4.2222e-05
mir-1287	Macrophage_TIMER	-0.213	4.77695e-05
mir-27a	B.cell.plasma_CIBERSORT	-0.213	4.67204e-05
mir-744	B.cell_QUANTISEQ	-0.213	4.72775e-05
let-7g	T.cell.regulatory..Tregs._QUANTISEQ	-0.213	4.73785e-05
mir-328	Myeloid.dendritic.cell_MCPCOUNTER	-0.213	4.68645e-05
mir-653	Cancer.associated.fibroblast_MCPCOUNTER	-0.213	4.53978e-05
mir-142	T.cell.CD4..central.memory_XCELL	-0.213	4.54884e-05
mir-223	T.cell.CD8..naive_XCELL	-0.213	4.67981e-05
mir-101	Monocyte_XCELL	-0.213	4.62278e-05		TS
mir-151	B.cell_EPIC	-0.213	4.89269e-05
mir-20a	B.cell_EPIC	-0.213	4.92683e-05		O
mir-25	Endothelial.cell_EPIC	-0.213	4.79488e-05		O
mir-141	Macrophage.M0_CIBERSORT	-0.212	5.07189e-05
mir-125a	Macrophage.M2_QUANTISEQ	-0.212	5.23841e-05		TS
mir-199a	T.cell.CD4...non.regulatory._QUANTISEQ	-0.212	5.21849e-05
mir-96	T.cell.CD8._QUANTISEQ	-0.212	4.989e-05		O
mir-320a	B.cell_MCPCOUNTER	-0.212	5.1363e-05
mir-186	Myeloid.dendritic.cell.activated_XCELL	-0.212	5.04835e-05
mir-301b	T.cell.CD4..effector.memory_XCELL	-0.212	4.84991e-05
mir-1306	Class.switched.memory.B.cell_XCELL	-0.212	4.99674e-05
mir-590	Endothelial.cell_XCELL	-0.212	4.91301e-05
mir-99a	Neutrophil_XCELL	-0.212	5.26504e-05		TS
mir-490	T.cell.CD4..Th1_XCELL	-0.212	5.01868e-05
mir-429	Macrophage.M2_CIBERSORT	-0.211	5.33437e-05
mir-92b	Mast.cell.activated_CIBERSORT	-0.211	5.28223e-05
mir-21	T.cell.CD4..central.memory_XCELL	-0.211	5.73171e-05		O
mir-141	T.cell.CD8..central.memory_XCELL	-0.211	5.27704e-05
mir-30d	T.cell.CD8..effector.memory_XCELL	-0.211	5.55641e-05
mir-625	Cancer.associated.fibroblast_XCELL	-0.211	5.29614e-05
mir-93	T.cell.CD4..memory.resting_CIBERSORT	-0.21	6.17502e-05		O
mir-26b	Mast.cell.activated_CIBERSORT	-0.21	6.07179e-05
mir-17	T.cell.regulatory..Tregs._QUANTISEQ	-0.21	6.06851e-05		O
let-7a	B.cell_XCELL	-0.21	6.2564e-05	Y
mir-219	B.cell_XCELL	-0.21	6.03509e-05
mir-590	T.cell.NK_XCELL	-0.21	5.94537e-05
mir-30c-2	Plasmacytoid.dendritic.cell_XCELL	-0.21	5.907e-05
mir-301b	T.cell.CD4..memory.resting_CIBERSORT	-0.209	6.40824e-05
mir-125a	B.cell_QUANTISEQ	-0.209	6.37377e-05		TS
mir-93	T.cell.CD8._QUANTISEQ	-0.209	6.38115e-05		O
mir-1306	T.cell.CD8._MCPCOUNTER	-0.209	6.32019e-05
let-7a	Myeloid.dendritic.cell_MCPCOUNTER	-0.209	6.81711e-05	Y
mir-1307	B.cell_XCELL	-0.209	6.69463e-05
mir-551b	B.cell.memory_XCELL	-0.209	6.43608e-05
mir-192	T.cell.NK_XCELL	-0.209	6.38168e-05
mir-30d	stroma.score_XCELL	-0.209	6.55756e-05
mir-34a	Macrophage_EPIC	-0.209	6.94141e-05
mir-328	T.cell.CD4._TIMER	-0.208	6.84965e-05
mir-1306	B.cell.memory_CIBERSORT	-0.208	7.00232e-05
mir-940	T.cell.CD4..memory.activated_CIBERSORT	-0.208	7.37367e-05
mir-3193	Macrophage.M0_CIBERSORT	-0.208	7.37367e-05
mir-99a	T.cell.CD8..naive_XCELL	-0.208	7.10173e-05		TS
mir-101	Macrophage.M1_XCELL	-0.208	7.23935e-05		TS
mir-182	Macrophage.M2_CIBERSORT	-0.207	7.54986e-05		O
mir-20a	B.cell_QUANTISEQ	-0.207	7.58949e-05		O
mir-1306	B.cell_XCELL	-0.207	7.84974e-05
mir-135a	T.cell.CD8..central.memory_XCELL	-0.207	7.77318e-05
mir-183	T.cell.CD4..Th2_XCELL	-0.207	8.0537e-05		O
mir-30c-2	microenvironment.score_XCELL	-0.207	8.12374e-05
mir-429	B.cell_EPIC	-0.207	7.98136e-05
mir-186	Endothelial.cell_EPIC	-0.207	7.89142e-05
mir-301b	T.cell.CD8._TIMER	-0.206	8.42628e-05
mir-551b	T.cell.CD8._TIMER	-0.206	8.77486e-05
mir-3200	T.cell.CD4..memory.activated_CIBERSORT	-0.206	8.64724e-05
mir-940	B.cell_QUANTISEQ	-0.206	8.43529e-05
mir-183	Hematopoietic.stem.cell_XCELL	-0.206	8.64183e-05		O
mir-1306	Macrophage.M2_XCELL	-0.206	8.34539e-05
mir-187	B.cell.memory_XCELL	-0.206	8.37159e-05
let-7a	T.cell.NK_XCELL	-0.206	8.56943e-05	Y
mir-27a	Endothelial.cell_EPIC	-0.206	8.85724e-05
mir-21	B.cell.plasma_CIBERSORT	-0.205	9.10951e-05		O
mir-192	Macrophage.M1_QUANTISEQ	-0.205	9.11711e-05
mir-26b	Macrophage.M2_QUANTISEQ	-0.205	9.24285e-05
mir-34a	T.cell.CD8._QUANTISEQ	-0.205	8.8963e-05
mir-29a	Myeloid.dendritic.cell_QUANTISEQ	-0.205	8.95554e-05
mir-20a	Myeloid.dendritic.cell_XCELL	-0.205	8.87587e-05		O
mir-3193	Granulocyte.monocyte.progenitor_XCELL	-0.205	9.49068e-05
mir-98	Granulocyte.monocyte.progenitor_XCELL	-0.205	9.04337e-05
mir-590	Granulocyte.monocyte.progenitor_XCELL	-0.205	8.94257e-05
mir-93	Macrophage.M2_XCELL	-0.205	9.01508e-05		O
let-7c	Neutrophil_XCELL	-0.205	9.06543e-05	Y	TS
mir-1307	Endothelial.cell_EPIC	-0.205	9.24285e-05
mir-320a	T.cell.CD8._TIMER	-0.204	9.9971e-05
mir-590	B.cell_MCPCOUNTER	-0.204	0.000105059
mir-186	Endothelial.cell_MCPCOUNTER	-0.204	9.98726e-05
mir-20a	Granulocyte.monocyte.progenitor_XCELL	-0.204	0.000102041		O
mir-25	Hematopoietic.stem.cell_XCELL	-0.204	0.000100155		O
mir-145	T.cell.CD4..Th1_XCELL	-0.204	0.000100746		TS
mir-200b	B.cell_EPIC	-0.204	0.000105638
mir-187	B.cell_QUANTISEQ	-0.203	0.000109457
let-7g	Granulocyte.monocyte.progenitor_XCELL	-0.203	0.000104996
mir-551b	Granulocyte.monocyte.progenitor_XCELL	-0.203	0.000111261
mir-151	T.cell.NK_XCELL	-0.203	0.000105343
mir-183	B.cell_EPIC	-0.203	0.000111549		O
mir-320a	T.cell.CD4._TIMER	-0.202	0.000116706
mir-31	Macrophage_TIMER	-0.202	0.000117725
mir-221	T.cell.regulatory..Tregs._CIBERSORT	-0.202	0.000116867
mir-551b	T.cell.CD8._MCPCOUNTER	-0.202	0.000118663
mir-320a	cytotoxicity.score_MCPCOUNTER	-0.202	0.000118807
mir-141	T.cell.CD8..effector.memory_XCELL	-0.202	0.000119681
mir-92b	Endothelial.cell_XCELL	-0.202	0.000115415
mir-17	Macrophage.M1_XCELL	-0.202	0.000118063		O
mir-96	B.cell_EPIC	-0.202	0.000120162		O
mir-192	T.cell.CD8._TIMER	-0.201	0.000133078
mir-186	Neutrophil_TIMER	-0.201	0.000138484
let-7g	Macrophage.M1_CIBERSORT	-0.201	0.000125355
mir-183	Macrophage.M2_CIBERSORT	-0.201	0.000129152		O
mir-490	Myeloid.dendritic.cell.activated_CIBERSORT	-0.201	0.000130498
mir-320a	Myeloid.dendritic.cell_MCPCOUNTER	-0.201	0.000131844
mir-135a	Myeloid.dendritic.cell_XCELL	-0.201	0.000128516
mir-30d	Granulocyte.monocyte.progenitor_XCELL	-0.201	0.000126113
mir-590	Monocyte_XCELL	-0.201	0.000124063
mir-29c	Neutrophil_TIMER	-0.2	0.000141822		TS
mir-20a	Myeloid.dendritic.cell_TIMER	-0.2	0.000149798		O
mir-96	T.cell.CD4..memory.activated_CIBERSORT	-0.2	0.000142355		O
mir-199b	Monocyte_CIBERSORT	-0.2	0.000143516
mir-107	Macrophage.M1_CIBERSORT	-0.2	0.000134676
mir-150	Myeloid.dendritic.cell.activated_CIBERSORT	-0.2	0.000144458
mir-99a	Mast.cell.resting_CIBERSORT	-0.2	0.000140909		TS
mir-423	Endothelial.cell_XCELL	-0.2	0.000145365
mir-1287	stroma.score_XCELL	-0.2	0.000140886
mir-320a	stroma.score_XCELL	-0.2	0.000145151
mir-653	T.cell.CD4._TIMER	-0.199	0.000153848
mir-3193	T.cell.CD8._TIMER	-0.199	0.000149505
mir-192	Macrophage_TIMER	-0.199	0.000150027
mir-145	T.cell.follicular.helper_CIBERSORT	-0.199	0.000149328		TS
mir-150	NK.cell.resting_CIBERSORT	-0.199	0.000154731
mir-551b	NK.cell.activated_CIBERSORT	-0.199	0.000149088
mir-383	T.cell.CD8._QUANTISEQ	-0.199	0.000155763
mir-223	Myeloid.dendritic.cell_QUANTISEQ	-0.199	0.000150029
mir-101	cytotoxicity.score_MCPCOUNTER	-0.199	0.000155924		TS
mir-1306	T.cell.NK_XCELL	-0.199	0.000154406
mir-551b	T.cell.CD8._QUANTISEQ	-0.198	0.000172479
mir-423	B.cell_EPIC	-0.198	0.000176239
mir-142	T.cell.CD4._EPIC	-0.198	0.000174033
let-7g	Macrophage_EPIC	-0.198	0.000168097
mir-155	Monocyte_CIBERSORT	-0.197	0.000184547		O
mir-551b	T.cell.regulatory..Tregs._QUANTISEQ	-0.197	0.000175234
let-7a	T.cell_MCPCOUNTER	-0.197	0.000191383	Y
mir-328	B.cell_MCPCOUNTER	-0.197	0.000188531
mir-183	Endothelial.cell_MCPCOUNTER	-0.197	0.000186486		O
let-7c	T.cell.CD8..naive_XCELL	-0.197	0.000181931	Y	TS
let-7a	Hematopoietic.stem.cell_XCELL	-0.197	0.000179365	Y
mir-98	Macrophage.M2_XCELL	-0.197	0.000178417
let-7a	Plasmacytoid.dendritic.cell_XCELL	-0.197	0.000176586	Y
mir-940	B.cell_EPIC	-0.197	0.00018561
mir-21	T.cell.CD4._EPIC	-0.197	0.000187898		O
mir-744	B.cell.memory_CIBERSORT	-0.196	0.000194609
mir-146a	B.cell.plasma_CIBERSORT	-0.196	0.000200859
mir-99a	NK.cell.resting_CIBERSORT	-0.196	0.000193506		TS
mir-1307	T.cell.CD8._QUANTISEQ	-0.196	0.000194609
mir-31	Endothelial.cell_XCELL	-0.196	0.000202877
mir-187	Granulocyte.monocyte.progenitor_XCELL	-0.196	0.000193133
mir-17	Macrophage_XCELL	-0.196	0.000195314		O
mir-191	B.cell_EPIC	-0.196	0.000198732
mir-744	T.cell.CD8._TIMER	-0.195	0.000209272
mir-219	Macrophage_TIMER	-0.195	0.000210312
mir-125b	T.cell.follicular.helper_CIBERSORT	-0.195	0.000205828
mir-101	Neutrophil_CIBERSORT	-0.195	0.000210312		TS
mir-429	Monocyte_QUANTISEQ	-0.195	0.00021849
mir-1307	Endothelial.cell_MCPCOUNTER	-0.195	0.000225668
mir-200a	Endothelial.cell_MCPCOUNTER	-0.195	0.000223775
mir-100	T.cell.CD8..naive_XCELL	-0.195	0.000204283		TS
mir-125b	T.cell.CD8..naive_XCELL	-0.195	0.000210312
mir-320a	Macrophage.M2_XCELL	-0.195	0.000211344
mir-135a	NK.cell_EPIC	-0.195	0.000204283
mir-551b	T.cell.CD4._TIMER	-0.194	0.000237073
let-7c	NK.cell.resting_CIBERSORT	-0.194	0.00022535	Y	TS
mir-192	cytotoxicity.score_MCPCOUNTER	-0.194	0.000226718
mir-320a	Plasmacytoid.dendritic.cell_XCELL	-0.194	0.000224781
let-7a	B.cell.plasma_XCELL	-0.194	0.000232764	Y
mir-383	immune.score_XCELL	-0.194	0.00023196
mir-135a	T.cell.CD8._TIMER	-0.193	0.000244967
mir-187	Macrophage.M2_CIBERSORT	-0.193	0.000248608
mir-146b	Mast.cell.activated_CIBERSORT	-0.193	0.000252283
mir-423	T.cell.CD8._MCPCOUNTER	-0.193	0.000252283
mir-590	T.cell.CD4..effector.memory_XCELL	-0.193	0.000246618
mir-423	T.cell.CD8..central.memory_XCELL	-0.193	0.000238731
mir-101	Macrophage_XCELL	-0.193	0.000252219		TS
mir-191	Macrophage.M2_XCELL	-0.193	0.000252283
mir-96	B.cell.naive_XCELL	-0.193	0.000255486		O
mir-1306	Endothelial.cell_EPIC	-0.193	0.000254792
mir-590	Macrophage_TIMER	-0.192	0.000273071
mir-107	B.cell.memory_CIBERSORT	-0.192	0.000267368
mir-223	T.cell.CD4..naive_CIBERSORT	-0.192	0.000263241
let-7c	T.cell.CD4..naive_CIBERSORT	-0.192	0.000271276	Y	TS
mir-328	Macrophage.M1_CIBERSORT	-0.192	0.00027766
mir-3193	T.cell.CD8..effector.memory_XCELL	-0.192	0.000266796
mir-183	T.cell.NK_XCELL	-0.192	0.000259084		O
mir-98	T.cell.NK_XCELL	-0.192	0.000276557
mir-328	stroma.score_XCELL	-0.192	0.000274388
mir-3200	Endothelial.cell_EPIC	-0.192	0.00026451
mir-301b	Mast.cell.activated_CIBERSORT	-0.191	0.000279343
mir-1287	T.cell.CD8..effector.memory_XCELL	-0.191	0.000301074
mir-184	T.cell.CD4..Th2_XCELL	-0.191	0.000297912
mir-625	stroma.score_XCELL	-0.191	0.000289287
mir-625	Endothelial.cell_EPIC	-0.191	0.000289196
mir-98	Macrophage_TIMER	-0.19	0.000307545
mir-653	Myeloid.dendritic.cell_TIMER	-0.19	0.000306417
mir-151	Macrophage.M0_CIBERSORT	-0.19	0.000313274
mir-1306	Macrophage.M1_CIBERSORT	-0.19	0.000312371
mir-151	Macrophage.M2_CIBERSORT	-0.19	0.000316011
mir-96	Macrophage.M2_CIBERSORT	-0.19	0.000318423		O
mir-1287	Neutrophil_CIBERSORT	-0.19	0.000310846
mir-324	T.cell.CD8._MCPCOUNTER	-0.19	0.000323024
mir-20a	Macrophage_XCELL	-0.19	0.000323729		O
mir-20a	Macrophage.M1_XCELL	-0.19	0.00031413		O
mir-199b	T.cell.CD4..naive_CIBERSORT	-0.189	0.000335116
mir-1306	T.cell.CD4..memory.resting_CIBERSORT	-0.189	0.000348893
mir-30d	Macrophage.M2_CIBERSORT	-0.189	0.000330314
mir-21	Endothelial.cell_MCPCOUNTER	-0.189	0.000357431		O
mir-940	T.cell.CD4..effector.memory_XCELL	-0.189	0.000352056
mir-186	Granulocyte.monocyte.progenitor_XCELL	-0.189	0.000345327
mir-200a	Hematopoietic.stem.cell_XCELL	-0.189	0.000329273
mir-653	Monocyte_XCELL	-0.189	0.000350632
mir-93	Mast.cell.activated_CIBERSORT	-0.188	0.00035598		O
mir-98	T.cell.CD8..effector.memory_XCELL	-0.188	0.000364485
mir-26b	Granulocyte.monocyte.progenitor_XCELL	-0.188	0.000369694
let-7a	Macrophage.M2_XCELL	-0.188	0.000368672	Y
mir-125a	T.cell.CD4._TIMER	-0.187	0.000394121		TS
mir-653	Neutrophil_TIMER	-0.187	0.000406984
mir-187	Macrophage_TIMER	-0.187	0.000391666
mir-99a	T.cell.CD4..naive_CIBERSORT	-0.187	0.000411465		TS
let-7c	Mast.cell.resting_CIBERSORT	-0.187	0.000388403	Y	TS
mir-183	B.cell_QUANTISEQ	-0.187	0.000398614		O
mir-200b	Monocyte_QUANTISEQ	-0.187	0.000405882
mir-107	T.cell.CD4..effector.memory_XCELL	-0.187	0.000407432
mir-30c-2	immune.score_XCELL	-0.187	0.000395401
mir-423	T.cell.CD4..memory.resting_CIBERSORT	-0.186	0.000446259
mir-125b	NK.cell.resting_CIBERSORT	-0.186	0.000437636
mir-192	Macrophage.M2_CIBERSORT	-0.186	0.000437963
mir-107	Macrophage.M1_QUANTISEQ	-0.186	0.000437636
mir-940	T.cell.CD8._QUANTISEQ	-0.186	0.000433241
mir-29c	NK.cell_MCPCOUNTER	-0.186	0.0004521		TS
mir-328	B.cell_XCELL	-0.186	0.000419705
mir-324	T.cell.CD4..effector.memory_XCELL	-0.186	0.000416728
mir-183	T.cell.CD8..effector.memory_XCELL	-0.186	0.000435668		O
mir-511	T.cell.CD4._EPIC	-0.186	0.000430614
mir-107	Macrophage_EPIC	-0.186	0.000431844
mir-191	Macrophage.M0_CIBERSORT	-0.185	0.00046335
mir-383	T.cell.regulatory..Tregs._QUANTISEQ	-0.185	0.000468072
mir-221	T.cell.CD4..central.memory_XCELL	-0.185	0.00044859
mir-191	Hematopoietic.stem.cell_XCELL	-0.185	0.000452039
mir-1307	Macrophage.M2_XCELL	-0.185	0.000469188
mir-3193	B.cell_EPIC	-0.185	0.000460878
mir-301b	NK.cell_EPIC	-0.185	0.000475747
mir-155	uncharacterized.cell_EPIC	-0.185	0.000491275		O
mir-17	Myeloid.dendritic.cell_TIMER	-0.184	0.000511505		O
mir-135a	NK.cell.activated_CIBERSORT	-0.184	0.000500232
mir-199a	Monocyte_CIBERSORT	-0.184	0.000514499
mir-31	Macrophage.M2_QUANTISEQ	-0.184	0.000500541
mir-182	Endothelial.cell_MCPCOUNTER	-0.184	0.000522309		O
mir-324	B.cell_EPIC	-0.184	0.000496165
mir-21	Monocyte_CIBERSORT	-0.183	0.000542156		O
mir-199b	Myeloid.dendritic.cell_QUANTISEQ	-0.183	0.000539497
mir-101	NK.cell_MCPCOUNTER	-0.183	0.000551537		TS
mir-1287	B.cell_MCPCOUNTER	-0.183	0.000540674
mir-186	Myeloid.dendritic.cell_TIMER	-0.182	0.000595416
mir-142	Monocyte_CIBERSORT	-0.182	0.000593585
mir-744	T.cell.CD8._QUANTISEQ	-0.182	0.000586112
mir-125a	B.cell_MCPCOUNTER	-0.182	0.000581974		TS
mir-125a	B.cell_EPIC	-0.182	0.000599743		TS
mir-93	Endothelial.cell_EPIC	-0.182	0.000586082		O
let-7a	Macrophage_TIMER	-0.181	0.00064971	Y
mir-1307	B.cell.memory_CIBERSORT	-0.181	0.000611906
mir-21	T.cell.regulatory..Tregs._CIBERSORT	-0.181	0.00065526		O
mir-29a	NK.cell.resting_CIBERSORT	-0.181	0.000627513
mir-21	Myeloid.dendritic.cell.activated_CIBERSORT	-0.181	0.000627513		O
mir-96	Mast.cell.activated_CIBERSORT	-0.181	0.000635975		O
mir-744	Endothelial.cell_MCPCOUNTER	-0.181	0.000662513
mir-320a	B.cell_XCELL	-0.181	0.00064694
mir-1307	Common.myeloid.progenitor_XCELL	-0.181	0.000611543
mir-27a	Endothelial.cell_XCELL	-0.181	0.000627513
mir-27a	B.cell_EPIC	-0.181	0.000627732
mir-31	Endothelial.cell_EPIC	-0.181	0.000626602
let-7g	NK.cell_EPIC	-0.181	0.000626602
mir-940	Mast.cell.activated_CIBERSORT	-0.18	0.000686721
mir-328	Monocyte_MCPCOUNTER	-0.18	0.000682901
mir-328	Macrophage.Monocyte_MCPCOUNTER	-0.18	0.000682901
mir-25	T.cell.CD8..central.memory_XCELL	-0.18	0.000686191		O
mir-125a	T.cell.CD8..effector.memory_XCELL	-0.18	0.000703735		TS
mir-135a	B.cell.memory_XCELL	-0.18	0.000663095
mir-29c	T.cell.CD4..Th1_XCELL	-0.18	0.000668888		TS
mir-29a	T.cell.CD4._EPIC	-0.18	0.000695563
mir-29c	NK.cell_EPIC	-0.18	0.000670744		TS
mir-1306	Macrophage_TIMER	-0.179	0.000718861
let-7a	Myeloid.dendritic.cell_TIMER	-0.179	0.000744516	Y
mir-100	NK.cell.resting_CIBERSORT	-0.179	0.000725187		TS
mir-551b	B.cell_XCELL	-0.179	0.000721157
mir-3200	Macrophage.M2_XCELL	-0.179	0.000711456
mir-200c	B.cell.naive_XCELL	-0.179	0.000729731
let-7a	Endothelial.cell_EPIC	-0.179	0.000723587	Y
mir-30c-2	Macrophage_TIMER	-0.178	0.000762534
mir-3200	T.cell.CD4..memory.resting_CIBERSORT	-0.178	0.000767315
mir-30c-2	Macrophage.M2_QUANTISEQ	-0.178	0.000793543
mir-219	T.cell_MCPCOUNTER	-0.178	0.000785977
mir-186	Monocyte_MCPCOUNTER	-0.178	0.000791771
mir-186	Macrophage.Monocyte_MCPCOUNTER	-0.178	0.000791771
mir-590	Myeloid.dendritic.cell.activated_XCELL	-0.178	0.000798213
mir-204	T.cell.CD8..naive_XCELL	-0.178	0.000767315		TS
let-7a	Endothelial.cell_XCELL	-0.178	0.000813219	Y
mir-182	Hematopoietic.stem.cell_XCELL	-0.178	0.000768818		O
mir-34a	Macrophage.M1_XCELL	-0.178	0.000769304
mir-125a	Mast.cell_XCELL	-0.178	0.000786402		TS
mir-328	B.cell_EPIC	-0.178	0.000818526
mir-27a	B.cell_QUANTISEQ	-0.177	0.00082854
mir-125b	T.cell.CD4...non.regulatory._QUANTISEQ	-0.177	0.000837053
mir-20a	T.cell.CD4..effector.memory_XCELL	-0.177	0.000861647		O
mir-21	Hematopoietic.stem.cell_XCELL	-0.177	0.000818526		O
mir-141	T.cell.NK_XCELL	-0.177	0.000837053
mir-135a	T.cell.CD4..Th1_XCELL	-0.177	0.000834499
mir-141	Endothelial.cell_EPIC	-0.177	0.000873966
mir-200a	Neutrophil_CIBERSORT	-0.176	0.000893618
mir-20a	Endothelial.cell_XCELL	-0.176	0.000910757		O
mir-200c	T.cell.NK_XCELL	-0.176	0.000891522
mir-30c-2	NK.cell_EPIC	-0.176	0.000899623
mir-200c	Monocyte_QUANTISEQ	-0.175	0.000989835
mir-324	T.cell_MCPCOUNTER	-0.175	0.00101825
mir-409	T.cell.CD8..naive_XCELL	-0.175	0.000984573
mir-320a	B.cell.memory_XCELL	-0.175	0.00101602
mir-3200	T.cell.NK_XCELL	-0.175	0.00100122
let-7a	Neutrophil_TIMER	-0.174	0.00106312	Y
mir-199a	T.cell.CD4..naive_CIBERSORT	-0.174	0.00104577
mir-141	T.cell.CD4..memory.activated_CIBERSORT	-0.174	0.00109104
mir-34a	Macrophage.M2_QUANTISEQ	-0.174	0.00107729
mir-328	Granulocyte.monocyte.progenitor_XCELL	-0.174	0.00105069
mir-200b	T.cell.CD4..Th1_XCELL	-0.174	0.00108235
mir-184	T.cell.CD4..Th1_XCELL	-0.174	0.0010772
let-7g	immune.score_XCELL	-0.174	0.00111196
mir-551b	Cancer.associated.fibroblast_EPIC	-0.174	0.00103312
mir-628	T.cell.CD4._EPIC	-0.174	0.0010791
mir-30a	B.cell.plasma_CIBERSORT	-0.173	0.00116953		TS
mir-187	T.cell.CD4..memory.resting_CIBERSORT	-0.173	0.00113807
mir-551b	T.cell.CD4..memory.activated_CIBERSORT	-0.173	0.00110825
let-7c	T.cell.follicular.helper_CIBERSORT	-0.173	0.00116035	Y	TS
mir-200b	Neutrophil_CIBERSORT	-0.173	0.00112276
mir-107	B.cell_MCPCOUNTER	-0.173	0.00117534
mir-744	Endothelial.cell_XCELL	-0.173	0.00112547
mir-1287	Granulocyte.monocyte.progenitor_XCELL	-0.173	0.00116035
mir-653	Cancer.associated.fibroblast_EPIC	-0.173	0.00115694
mir-21	T.cell.CD4..memory.resting_CIBERSORT	-0.172	0.00122777		O
mir-93	Macrophage.M2_CIBERSORT	-0.172	0.00119783		O
mir-155	Myeloid.dendritic.cell_QUANTISEQ	-0.172	0.00123703		O
mir-199a	Myeloid.dendritic.cell_QUANTISEQ	-0.172	0.00119787
mir-940	T.cell_MCPCOUNTER	-0.172	0.00120442
mir-107	cytotoxicity.score_MCPCOUNTER	-0.172	0.00121002
mir-182	T.cell.CD8..effector.memory_XCELL	-0.172	0.00122481		O
mir-200c	Common.myeloid.progenitor_XCELL	-0.172	0.00118192
mir-3200	Endothelial.cell_XCELL	-0.172	0.00121289
mir-135a	Macrophage_EPIC	-0.172	0.00120442
mir-3200	T.cell.CD8._TIMER	-0.171	0.00127584
mir-184	Macrophage.M0_CIBERSORT	-0.171	0.00127717
mir-25	Macrophage.M1_CIBERSORT	-0.171	0.00134674		O
mir-940	Macrophage.M2_CIBERSORT	-0.171	0.00128945
mir-29a	Myeloid.dendritic.cell.activated_CIBERSORT	-0.171	0.00127717
mir-511	Myeloid.dendritic.cell_QUANTISEQ	-0.171	0.00132976
mir-192	NK.cell_MCPCOUNTER	-0.171	0.00133432
mir-125b	T.cell.CD4..central.memory_XCELL	-0.171	0.00132945
mir-301b	T.cell.CD8..effector.memory_XCELL	-0.171	0.00134236
mir-940	Class.switched.memory.B.cell_XCELL	-0.171	0.00126416
mir-138	Cancer.associated.fibroblast_XCELL	-0.171	0.00128945		TS
mir-34a	Mast.cell_XCELL	-0.171	0.00130573
mir-135a	T.cell.NK_XCELL	-0.171	0.00129907
mir-34a	T.cell.CD8._TIMER	-0.17	0.00136411
mir-940	B.cell.memory_CIBERSORT	-0.17	0.00141045
mir-409	NK.cell.activated_CIBERSORT	-0.17	0.00136104
mir-96	B.cell_QUANTISEQ	-0.17	0.00136348		O
mir-590	B.cell_QUANTISEQ	-0.17	0.00144138
mir-25	Endothelial.cell_MCPCOUNTER	-0.17	0.00137895		O
mir-141	Common.myeloid.progenitor_XCELL	-0.17	0.00141156
mir-142	Eosinophil_XCELL	-0.17	0.00136793
mir-551b	Mast.cell_XCELL	-0.17	0.00143702
mir-3200	B.cell_EPIC	-0.17	0.00136589
mir-150	B.cell.plasma_CIBERSORT	-0.169	0.00150853
mir-186	T.cell.CD4..memory.resting_CIBERSORT	-0.169	0.00148098
mir-135a	Myeloid.dendritic.cell.resting_CIBERSORT	-0.169	0.00148098
mir-200b	Endothelial.cell_MCPCOUNTER	-0.169	0.00147426
mir-204	T.cell.CD4..central.memory_XCELL	-0.169	0.00151974		TS
mir-490	T.cell.CD8..naive_XCELL	-0.169	0.00149737
mir-29c	Macrophage_XCELL	-0.169	0.00152605		TS
mir-34a	Macrophage_XCELL	-0.169	0.00147481
mir-141	B.cell.naive_XCELL	-0.169	0.00146174
mir-125b	Neutrophil_XCELL	-0.169	0.0014558
mir-429	T.cell.NK_XCELL	-0.169	0.0015058
mir-125a	Cancer.associated.fibroblast_EPIC	-0.169	0.00157216		TS
mir-30c-2	T.cell.CD4._TIMER	-0.168	0.00161875
mir-221	T.cell.CD4..naive_CIBERSORT	-0.168	0.00159701
mir-301b	Class.switched.memory.B.cell_XCELL	-0.168	0.00155607
mir-200a	Endothelial.cell_XCELL	-0.168	0.00163143
mir-221	Hematopoietic.stem.cell_XCELL	-0.168	0.0016608
mir-200a	T.cell.NK_XCELL	-0.168	0.00156378
mir-182	B.cell_EPIC	-0.168	0.00166541		O
mir-101	Macrophage_EPIC	-0.168	0.00166018		TS
mir-135a	T.cell.CD4._TIMER	-0.167	0.00172073
mir-324	Macrophage_TIMER	-0.167	0.00170368
mir-324	T.cell.CD4..memory.resting_CIBERSORT	-0.167	0.00175946
let-7a	Macrophage.M1_QUANTISEQ	-0.167	0.00175946	Y
mir-625	Cancer.associated.fibroblast_MCPCOUNTER	-0.167	0.00176785
mir-744	Common.myeloid.progenitor_XCELL	-0.167	0.00177649
mir-182	Endothelial.cell_XCELL	-0.167	0.00173878		O
mir-183	Endothelial.cell_XCELL	-0.167	0.00170164		O
mir-25	Granulocyte.monocyte.progenitor_XCELL	-0.167	0.00170358		O
mir-200b	T.cell.NK_XCELL	-0.167	0.00173878
mir-98	T.cell.CD4..Th2_XCELL	-0.167	0.00169031
mir-320a	Macrophage.M2_CIBERSORT	-0.166	0.00179583
mir-324	B.cell_QUANTISEQ	-0.166	0.00180387
mir-301b	T.cell_MCPCOUNTER	-0.166	0.00181874
mir-192	B.cell_MCPCOUNTER	-0.166	0.00190915
mir-31	B.cell_MCPCOUNTER	-0.166	0.00183143
mir-429	T.cell.CD4..memory_XCELL	-0.166	0.00190295
mir-145	T.cell.CD4..central.memory_XCELL	-0.166	0.00181662		TS
mir-93	T.cell.CD4..effector.memory_XCELL	-0.166	0.00181578		O
mir-328	T.cell.CD8..central.memory_XCELL	-0.166	0.00180515
mir-423	Common.myeloid.progenitor_XCELL	-0.166	0.00183566
let-7g	Myeloid.dendritic.cell_XCELL	-0.166	0.00182023
mir-21	Endothelial.cell_XCELL	-0.166	0.00185341		O
mir-107	B.cell.memory_XCELL	-0.166	0.00182707
mir-34a	microenvironment.score_XCELL	-0.166	0.00187779
mir-223	T.cell.CD4._EPIC	-0.166	0.001917
mir-199b	B.cell.plasma_CIBERSORT	-0.165	0.00198266
mir-145	T.cell.CD8._CIBERSORT	-0.165	0.00197048		TS
mir-29c	Macrophage.M1_XCELL	-0.165	0.00194693		TS
mir-125a	Macrophage.M2_XCELL	-0.165	0.00194771		TS
mir-628	T.cell.NK_XCELL	-0.165	0.00198038
mir-383	microenvironment.score_XCELL	-0.165	0.0019817
mir-92b	T.cell.CD4._EPIC	-0.165	0.00194693
mir-423	B.cell.memory_CIBERSORT	-0.164	0.00215724
mir-219	T.cell.CD4..memory.resting_CIBERSORT	-0.164	0.00211716
mir-324	T.cell.CD8._QUANTISEQ	-0.164	0.00206431
mir-940	T.cell.CD8..effector.memory_XCELL	-0.164	0.00208521
mir-200b	Endothelial.cell_XCELL	-0.164	0.00212736
mir-30c-2	Granulocyte.monocyte.progenitor_XCELL	-0.164	0.00211011
mir-20a	Macrophage_EPIC	-0.164	0.00221143		O
mir-93	T.cell.CD4..memory.activated_CIBERSORT	-0.163	0.00221564		O
mir-30a	Macrophage.M0_CIBERSORT	-0.163	0.00229633		TS
mir-3200	Macrophage.M2_CIBERSORT	-0.163	0.00231818
mir-628	T.cell.CD4...non.regulatory._QUANTISEQ	-0.163	0.00221329
mir-3200	T.cell.CD8._MCPCOUNTER	-0.163	0.00230759
mir-29c	cytotoxicity.score_MCPCOUNTER	-0.163	0.00236814		TS
mir-30d	B.cell_MCPCOUNTER	-0.163	0.00226308
mir-151	Endothelial.cell_XCELL	-0.163	0.00222488
mir-26b	Hematopoietic.stem.cell_XCELL	-0.163	0.00220834
mir-98	T.cell.regulatory..Tregs._XCELL	-0.163	0.00221233
mir-31	B.cell.memory_CIBERSORT	-0.162	0.00243531
mir-301b	T.cell.CD4..memory.activated_CIBERSORT	-0.162	0.00243405
mir-199a	T.cell.follicular.helper_CIBERSORT	-0.162	0.00247744
mir-192	Macrophage.M1_CIBERSORT	-0.162	0.00236405
mir-150	Eosinophil_CIBERSORT	-0.162	0.00243839
mir-31	T.cell_MCPCOUNTER	-0.162	0.00241045
mir-429	Endothelial.cell_MCPCOUNTER	-0.162	0.00246483
mir-17	T.cell.NK_XCELL	-0.162	0.00242063		O
mir-101	Plasmacytoid.dendritic.cell_XCELL	-0.162	0.00235559		TS
let-7c	T.cell.CD4..Th1_XCELL	-0.162	0.00249956	Y	TS
mir-142	uncharacterized.cell_EPIC	-0.162	0.00252079
mir-219	T.cell.CD4..memory.activated_CIBERSORT	-0.161	0.00250341
mir-183	Mast.cell.activated_CIBERSORT	-0.161	0.00251306		O
mir-744	T.cell.CD8..effector.memory_XCELL	-0.161	0.00258556
mir-25	Myeloid.dendritic.cell_XCELL	-0.161	0.00250938		O
mir-628	Cancer.associated.fibroblast_XCELL	-0.161	0.00253968
mir-34a	Granulocyte.monocyte.progenitor_XCELL	-0.161	0.0025128
mir-34a	B.cell.memory_XCELL	-0.161	0.00250938
mir-301b	T.cell.NK_XCELL	-0.161	0.00252444
mir-30a	NK.cell.resting_CIBERSORT	-0.16	0.0027097		TS
mir-26b	Macrophage.M2_CIBERSORT	-0.16	0.00278963
mir-200a	Monocyte_QUANTISEQ	-0.16	0.00278582
mir-625	T.cell.CD4...non.regulatory._QUANTISEQ	-0.16	0.00267477
mir-192	T.cell.regulatory..Tregs._QUANTISEQ	-0.16	0.00270784
mir-744	T.cell.CD8._XCELL	-0.16	0.00270618
mir-135a	T.cell.CD8..effector.memory_XCELL	-0.16	0.00275219
mir-429	T.cell.CD4..Th1_XCELL	-0.16	0.00284499
mir-31	B.cell_EPIC	-0.16	0.00285208
mir-17	Macrophage_EPIC	-0.16	0.00275968		O
mir-26b	T.cell.CD4._TIMER	-0.159	0.00292396
mir-186	T.cell.CD8._TIMER	-0.159	0.00299732
mir-125b	B.cell.plasma_CIBERSORT	-0.159	0.00292868
mir-100	Eosinophil_CIBERSORT	-0.159	0.00298936		TS
mir-30d	Neutrophil_CIBERSORT	-0.159	0.00301409
mir-141	Monocyte_QUANTISEQ	-0.159	0.00288677
mir-27a	B.cell_MCPCOUNTER	-0.159	0.00298751
mir-423	B.cell_XCELL	-0.159	0.00292007
mir-744	Class.switched.memory.B.cell_XCELL	-0.159	0.00296345
mir-3193	Common.myeloid.progenitor_XCELL	-0.159	0.00285274
mir-423	T.cell.NK_XCELL	-0.159	0.00292558
mir-101	Macrophage_TIMER	-0.158	0.00311486		TS
mir-184	T.cell.CD4..memory.activated_CIBERSORT	-0.158	0.00316326
mir-200b	Macrophage.M0_CIBERSORT	-0.158	0.00318555
mir-653	Macrophage.M1_QUANTISEQ	-0.158	0.00311123
mir-25	T.cell.regulatory..Tregs._QUANTISEQ	-0.158	0.0030665		O
mir-183	T.cell_MCPCOUNTER	-0.158	0.00321087		O
mir-92b	T.cell.CD4..central.memory_XCELL	-0.158	0.00315655
mir-29a	T.cell.CD8..naive_XCELL	-0.158	0.0031949
mir-1306	Common.myeloid.progenitor_XCELL	-0.158	0.00313305
mir-107	Plasmacytoid.dendritic.cell_XCELL	-0.158	0.00307089
mir-3200	T.cell.regulatory..Tregs._XCELL	-0.158	0.00318555
mir-1306	NK.cell_EPIC	-0.158	0.0031309
mir-187	NK.cell.activated_CIBERSORT	-0.157	0.00332879
mir-191	NK.cell.activated_CIBERSORT	-0.157	0.00341571
let-7a	cytotoxicity.score_MCPCOUNTER	-0.157	0.00334515	Y
mir-146a	T.cell.CD4..central.memory_XCELL	-0.157	0.00342754
mir-92b	T.cell.CD8._XCELL	-0.157	0.00342317
mir-324	Endothelial.cell_XCELL	-0.157	0.00327523
mir-182	T.cell.NK_XCELL	-0.157	0.00344437		O
mir-1306	T.cell.CD8._TIMER	-0.156	0.00354576
mir-20a	T.cell.CD8._TIMER	-0.156	0.00368343		O
mir-221	Mast.cell.activated_CIBERSORT	-0.156	0.00347111
mir-204	Mast.cell.resting_CIBERSORT	-0.156	0.00366682		TS
let-7a	B.cell_QUANTISEQ	-0.156	0.00348849	Y
mir-150	T.cell.CD4..central.memory_XCELL	-0.156	0.00365545
mir-107	Macrophage.M2_XCELL	-0.156	0.00348849
mir-328	T.cell.CD8._TIMER	-0.155	0.00380143
mir-199b	T.cell.follicular.helper_CIBERSORT	-0.155	0.0038205
mir-98	Macrophage.M0_CIBERSORT	-0.155	0.00392354
mir-192	Mast.cell.activated_CIBERSORT	-0.155	0.00390435
mir-145	Mast.cell.resting_CIBERSORT	-0.155	0.00382428		TS
mir-98	B.cell_QUANTISEQ	-0.155	0.00377333
mir-30c-2	Myeloid.dendritic.cell_MCPCOUNTER	-0.155	0.00392408
mir-429	B.cell.naive_XCELL	-0.155	0.00373726
mir-99a	T.cell.CD4..Th1_XCELL	-0.155	0.0039186		TS
mir-135a	microenvironment.score_XCELL	-0.155	0.00378096
mir-96	Endothelial.cell_EPIC	-0.155	0.00385728		O
mir-324	Endothelial.cell_EPIC	-0.155	0.00374787
mir-192	Myeloid.dendritic.cell.resting_CIBERSORT	-0.154	0.00420249
mir-204	Eosinophil_CIBERSORT	-0.154	0.00400931		TS
mir-383	T.cell.CD8._MCPCOUNTER	-0.154	0.00412796
mir-25	B.cell_MCPCOUNTER	-0.154	0.00407546		O
mir-940	Common.myeloid.progenitor_XCELL	-0.154	0.00399167
mir-92b	Eosinophil_XCELL	-0.154	0.00404496
mir-98	B.cell_EPIC	-0.154	0.00422701
mir-301b	B.cell_TIMER	-0.153	0.00422913
mir-141	T.cell.gamma.delta_CIBERSORT	-0.153	0.00439743
mir-151	B.cell_QUANTISEQ	-0.153	0.00445542
mir-186	T.cell.regulatory..Tregs._QUANTISEQ	-0.153	0.00434042
mir-25	Class.switched.memory.B.cell_XCELL	-0.153	0.00433899		O
mir-221	Endothelial.cell_XCELL	-0.153	0.00424828
[truncated: 2,265 more rows]

## Sheet: Stage
Supplementary Table 4. Expression profiles of miRNAs across different stages of bladder cancer. Y marks miRNAs which significantly impact patient PFI and OS.
miR	p-value	correl with OS	correl with PFI
mir-199a-1	1.0452e-09
mir-199b	2.51193e-09
mir-125b-1	1.30201e-08	Y	Y
mir-100	2.94033e-08	Y
mir-99a	1.6339e-07	Y	Y
let-7c	5.0114e-07	Y	Y
mir-1287	2.25409e-06	Y
mir-29c	1.71274e-05	Y	Y
let-7g	7.51904e-05
mir-30d	0.00012002
mir-3193	0.000163955
mir-30c-2	0.000188273	Y	Y
mir-324	0.000217522
mir-93	0.000218758	Y
mir-145	0.00024692	Y
mir-146b	0.000261195
mir-219-1	0.000285565
mir-191	0.000313545	Y	Y
mir-141	0.000344753	Y	Y
mir-409	0.000397374	Y
mir-17	0.000445869
mir-200c	0.00055436	Y	Y
mir-151	0.000695458
mir-200b	0.000811758	Y
mir-107	0.000880171
mir-429	0.000897873
mir-1307	0.00114915	Y
mir-26b	0.00155533
mir-20a	0.00174294
mir-96	0.00201865
mir-200a	0.00208938	Y	Y
mir-423	0.00367924
mir-625	0.00372062	Y
mir-204	0.00403344	Y
mir-182	0.00444015
mir-98	0.00461839
mir-590	0.00513102	Y
mir-320a	0.00537226
mir-31	0.0089948
mir-744	0.0105529
mir-183	0.011803
mir-34a	0.0159757
mir-3200	0.0195201	Y
mir-490	0.0230032
mir-383	0.0273528
mir-186	0.0275812	Y
mir-21	0.0306321
mir-192	0.0332164	Y
mir-101-1	0.0370232
mir-511-1	0.0513469
mir-301b	0.0513996
let-7a-1	0.0742712
mir-187	0.0873304
mir-1306	0.106816
mir-138-1	0.205131
mir-223	0.207506
mir-328	0.260332
mir-155	0.301703
mir-940	0.308449
mir-125a	0.325344	Y	Y
mir-184	0.365174
mir-25	0.376019
mir-628	0.393731
mir-135a-1	0.399425
mir-551b	0.40252
mir-92b	0.474877		Y
mir-29a	0.581154
mir-27a	0.598256
mir-146a	0.71254		Y
mir-142	0.72221
mir-374b	0.724777
mir-30a	0.804608
mir-221	0.92899
mir-653	0.941846
mir-150	0.945041

## Sheet: PFI
Supplementary table 5. COX regression analysis for Progression-Free intervalof patients from the TCGA-BLCA cohort. Patients were divided based on the median expression level of the miRNA of interest.
miRNA	comparison	HR	conf.low	conf.high	p.value
let-7c	high vs low expression	1.63844	1.20834	2.22164	0.00148259
mir-200c	high vs low expression	0.620236	0.457838	0.840239	0.00204397
mir-92b	high vs low expression	1.60179	1.17949	2.17529	0.00255128
mir-141	high vs low expression	0.631093	0.46596	0.854749	0.00293952
mir-29c	high vs low expression	0.647252	0.477066	0.878149	0.00519412
mir-146a	high vs low expression	0.660959	0.488581	0.894154	0.00724013
mir-200a	high vs low expression	0.68488	0.505218	0.928432	0.0147555
mir-125b-1	high vs low expression	1.45717	1.07618	1.97305	0.0149036
mir-99a	high vs low expression	1.43132	1.05732	1.93762	0.020306
mir-191	high vs low expression	0.721618	0.533556	0.975966	0.0341851
mir-30c-2	high vs low expression	0.72427	0.535897	0.978858	0.0358168
mir-125a	high vs low expression	0.733553	0.54264	0.991634	0.0439478
mir-93	high vs low expression	0.759176	0.561778	1.02594	0.0729241
mir-490	high vs low expression	1.31641	0.974709	1.7779	0.0729894
mir-200b	high vs low expression	0.761924	0.563393	1.03042	0.0774918
mir-628	high vs low expression	1.30183	0.963217	1.75947	0.0861372
mir-186	high vs low expression	0.771808	0.571817	1.04174	0.0905112
mir-31	high vs low expression	0.775619	0.573903	1.04824	0.0982445
mir-590	high vs low expression	0.77775	0.576131	1.04993	0.100644
mir-625	high vs low expression	0.781297	0.578544	1.05511	0.107392
mir-324	high vs low expression	1.27497	0.94351	1.72288	0.113782
mir-328	high vs low expression	1.27333	0.94279	1.71976	0.115075
mir-96	high vs low expression	0.791764	0.586474	1.06892	0.127319
mir-145	high vs low expression	1.26107	0.932791	1.70488	0.131623
mir-301b	high vs low expression	1.25294	0.927775	1.69207	0.141305
mir-199a-1	high vs low expression	1.24291	0.919061	1.68086	0.15797
mir-204	high vs low expression	1.22885	0.909911	1.65958	0.178893
mir-199b	high vs low expression	1.22627	0.906838	1.65822	0.185232
mir-30d	high vs low expression	0.818234	0.605382	1.10592	0.19189
mir-34a	high vs low expression	0.81952	0.606878	1.10667	0.194061
mir-182	high vs low expression	0.824796	0.61086	1.11366	0.208648
mir-27a	high vs low expression	1.2015	0.889944	1.62214	0.230664
mir-155	high vs low expression	0.83546	0.618914	1.12777	0.240221
mir-1287	high vs low expression	0.83696	0.619643	1.13049	0.245914
mir-409	high vs low expression	1.18681	0.879307	1.60184	0.262996
mir-101-1	high vs low expression	0.851605	0.630124	1.15093	0.295909
mir-551b	high vs low expression	1.1692	0.865806	1.57891	0.307796
let-7g	high vs low expression	0.856592	0.63488	1.15573	0.311109
mir-429	high vs low expression	0.856429	0.634232	1.15647	0.311852
mir-221	high vs low expression	1.16476	0.862549	1.57286	0.319657
mir-150	high vs low expression	0.869664	0.644627	1.17326	0.36068
mir-940	high vs low expression	1.14393	0.847988	1.54315	0.378641
mir-423	high vs low expression	0.876721	0.649726	1.18302	0.389464
mir-320a	high vs low expression	0.879339	0.65087	1.188	0.402215
mir-107	high vs low expression	0.880563	0.652759	1.18787	0.404971
let-7a-1	high vs low expression	1.12959	0.836849	1.52473	0.425926
mir-100	high vs low expression	1.12863	0.835997	1.5237	0.429412
mir-744	high vs low expression	1.1198	0.829408	1.51188	0.460043
mir-192	high vs low expression	0.899834	0.667039	1.21387	0.489553
mir-653	high vs low expression	1.10987	0.822629	1.49741	0.495112
mir-20a	high vs low expression	0.914175	0.677758	1.23306	0.556697
mir-3193	high vs low expression	0.919305	0.681253	1.24054	0.582134
mir-142	high vs low expression	0.920051	0.6813	1.24247	0.586706
mir-21	high vs low expression	0.923003	0.683667	1.24613	0.600853
mir-223	high vs low expression	1.07824	0.798128	1.45667	0.623549
mir-138-1	high vs low expression	1.07689	0.798349	1.4526	0.627604
mir-29a	high vs low expression	0.929905	0.689203	1.25467	0.634427
mir-374b	high vs low expression	1.06932	0.792061	1.44362	0.661638
mir-183	high vs low expression	0.937759	0.694998	1.26532	0.674177
mir-383	high vs low expression	1.06219	0.786279	1.43493	0.694191
mir-135a-1	high vs low expression	1.05016	0.778588	1.41646	0.748513
mir-26b	high vs low expression	0.954109	0.707318	1.28701	0.758364
mir-25	high vs low expression	1.04547	0.774899	1.41053	0.771033
mir-98	high vs low expression	1.04318	0.773419	1.40703	0.781848
mir-30a	high vs low expression	1.03987	0.770842	1.40279	0.79798
mir-184	high vs low expression	0.962561	0.713608	1.29837	0.802662
mir-1307	high vs low expression	0.968221	0.717456	1.30663	0.832757
mir-151	high vs low expression	0.969586	0.7187	1.30805	0.839782
mir-3200	high vs low expression	0.971612	0.72018	1.31082	0.850491
mir-219-1	high vs low expression	1.02428	0.759206	1.38192	0.875217
mir-511-1	high vs low expression	0.977313	0.724493	1.31836	0.880562
mir-17	high vs low expression	0.98103	0.727498	1.32292	0.900089
mir-1306	high vs low expression	1.01924	0.755591	1.37488	0.90069
mir-187	high vs low expression	1.00478	0.744895	1.35533	0.975105
mir-146b	high vs low expression	0.998712	0.738853	1.34996	0.993312

## Sheet: OS
Supplementary table 6. COX regression analysis for Overall Survival of patients from the TCGA-BLCA cohort. Patients were divided based on the median expression level of the miRNA of interest.
miRNA	comparison	HR	conf.low	conf.high	p.value
let-7c	high vs low expression	1.87722	1.38102	2.55169	5.79084e-05
mir-99a	high vs low expression	1.75397	1.28959	2.38557	0.000342707
mir-625	high vs low expression	0.573862	0.423203	0.778157	0.000351235
mir-200c	high vs low expression	0.590879	0.436788	0.79933	0.000642974
mir-125b-1	high vs low expression	1.62418	1.19811	2.20177	0.00178227
mir-141	high vs low expression	0.627549	0.464482	0.847863	0.00240564
mir-3200	high vs low expression	0.637887	0.472308	0.861514	0.00336662
mir-204	high vs low expression	1.5629	1.15597	2.11307	0.00370917
mir-590	high vs low expression	0.654506	0.485357	0.882603	0.00545981
mir-186	high vs low expression	0.657279	0.487184	0.886759	0.00602279
mir-30c-2	high vs low expression	0.665229	0.492768	0.898049	0.00776171
mir-93	high vs low expression	0.671507	0.496833	0.907591	0.00957624
mir-1287	high vs low expression	0.675989	0.500715	0.912617	0.0105557
mir-191	high vs low expression	0.689152	0.510536	0.930259	0.0150047
mir-125a	high vs low expression	0.69625	0.516736	0.938126	0.0173221
mir-1307	high vs low expression	0.705607	0.5225	0.952884	0.0229172
mir-100	high vs low expression	1.40807	1.0427	1.90147	0.025563
mir-192	high vs low expression	0.713623	0.529324	0.96209	0.0268626
mir-145	high vs low expression	1.40353	1.03887	1.89618	0.0272149
mir-200a	high vs low expression	0.714212	0.529008	0.964255	0.0279753
mir-29c	high vs low expression	0.714579	0.529409	0.964517	0.0280885
mir-409	high vs low expression	1.36886	1.01457	1.84687	0.0399164
mir-200b	high vs low expression	0.734682	0.544598	0.991112	0.0435484
mir-3193	high vs low expression	0.746357	0.552734	1.00781	0.0562349
mir-490	high vs low expression	1.32852	0.986418	1.78926	0.0614917
mir-17	high vs low expression	0.755187	0.560578	1.01736	0.0647782
mir-423	high vs low expression	0.756283	0.561078	1.0194	0.0666813
let-7g	high vs low expression	0.759236	0.563631	1.02272	0.069966
mir-628	high vs low expression	1.2867	0.955302	1.73305	0.0971134
mir-146a	high vs low expression	0.779508	0.579661	1.04825	0.0993225
mir-429	high vs low expression	0.785773	0.583333	1.05847	0.11271
mir-96	high vs low expression	0.791138	0.588266	1.06397	0.121194
mir-199b	high vs low expression	1.26403	0.935884	1.70724	0.126545
mir-1306	high vs low expression	0.799484	0.593754	1.0765	0.140391
mir-138-1	high vs low expression	0.803194	0.59675	1.08106	0.148235
mir-107	high vs low expression	0.805137	0.598577	1.08298	0.151873
mir-151	high vs low expression	0.811232	0.601873	1.09342	0.169569
mir-199a-1	high vs low expression	1.23286	0.913279	1.66427	0.171495
mir-101-1	high vs low expression	0.81576	0.605004	1.09994	0.181762
mir-184	high vs low expression	1.21898	0.905793	1.64045	0.191242
mir-34a	high vs low expression	0.821748	0.610645	1.10583	0.195005
mir-30d	high vs low expression	0.826354	0.613445	1.11316	0.209574
mir-92b	high vs low expression	1.20521	0.895949	1.62122	0.217302
mir-21	high vs low expression	0.848826	0.630836	1.14214	0.27911
mir-182	high vs low expression	0.855088	0.635938	1.14976	0.300088
mir-30a	high vs low expression	1.16528	0.866673	1.56678	0.311224
mir-511-1	high vs low expression	1.16385	0.865333	1.56533	0.315657
mir-223	high vs low expression	1.15956	0.860591	1.56239	0.330508
mir-25	high vs low expression	0.865029	0.643326	1.16314	0.337203
mir-27a	high vs low expression	1.15422	0.858037	1.55264	0.343138
mir-187	high vs low expression	0.866653	0.644077	1.16615	0.344648
mir-20a	high vs low expression	0.876806	0.651899	1.17931	0.384647
mir-328	high vs low expression	1.13814	0.84667	1.52994	0.391309
mir-29a	high vs low expression	1.12274	0.835318	1.50905	0.442897
mir-324	high vs low expression	1.11732	0.830187	1.50376	0.464183
mir-940	high vs low expression	1.11556	0.829957	1.49945	0.468602
mir-155	high vs low expression	0.901486	0.670618	1.21183	0.492033
let-7a-1	high vs low expression	1.09949	0.817488	1.47878	0.530486
mir-374b	high vs low expression	0.912462	0.678558	1.22699	0.544365
mir-221	high vs low expression	1.09184	0.812036	1.46807	0.56079
mir-98	high vs low expression	0.917422	0.68245	1.2333	0.568048
mir-301b	high vs low expression	1.08726	0.808824	1.46155	0.579393
mir-383	high vs low expression	1.08708	0.80832	1.46199	0.580717
mir-150	high vs low expression	0.926225	0.689163	1.24483	0.611395
mir-551b	high vs low expression	1.0785	0.801902	1.45049	0.617213
mir-320a	high vs low expression	0.928213	0.689559	1.24946	0.623243
mir-183	high vs low expression	0.935131	0.695633	1.25708	0.656825
mir-219-1	high vs low expression	0.938276	0.697524	1.26212	0.673648
mir-653	high vs low expression	0.946049	0.703501	1.27222	0.713652
mir-135a-1	high vs low expression	1.03606	0.770904	1.39243	0.814294
mir-31	high vs low expression	0.967358	0.719522	1.30056	0.826058
mir-744	high vs low expression	1.02556	0.762056	1.38018	0.867701
mir-142	high vs low expression	0.975733	0.725595	1.3121	0.870869
mir-146b	high vs low expression	0.985908	0.73229	1.32736	0.925477
mir-26b	high vs low expression	0.992828	0.738483	1.33477	0.961983
